# Supplementary material for: Growth curve analysis in different generations of Boer x Central Highland goats using alternative estimation models
Source: PLoS One. 2023 Nov 10;18(11):e0293493. doi: 10.1371/journal.pone.0293493 (PMC10637673; doi:10.1371/journal.pone.0293493)
Supplement: S1 Data — (XLSX) [file pone.0293493.s001.xlsx]

## Sheet: Sheet1
Animal	Sire	Dam	genotype	kblevel	year	season	parity	btype	sex	wt	age
9103	7002	52	Fone	50	2009	short rain	1	S	F	2.8	0
9110	7002	50	Fone	50	2009	short rain	1	S	F	3	0
9114	7002	77	Fone	50	2009	short rain	1	S	F	3	0
9119	9	56	Fone	50	2009	short rain	2	S	F	3	0
9139	9	86	Fone	50	2009	short rain	1	S	F	3.4	0
9145	9	82	Fone	50	2009	short rain	1	S	F	3.2	0
9146	7002	0	Fone	50	2009	short rain	1	S	F	2.2	0
9153	7002	96	Fone	50	2009	short rain	1	S	F	2.2	0
9154	7002	79	Fone	50	2009	short rain	1	S	F	2.6	0
9159	9	62	Fone	50	2009	main rain	1	S	F	2.2	0
9169	9	54	Fone	50	2009	main rain	2	S	F	2.4	0
9172	9	67	Fone	50	2009	main rain	1	S	F	2.2	0
9173	9	65	Fone	50	2009	main rain	2	S	F	3	0
9182	9	36	Fone	50	2009	main rain	1	S	F	2.2	0
9185	7002	45	Fone	50	2009	main rain	2	S	F	2.8	0
9188	9	81	Fone	50	2009	main rain	1	S	F	3.2	0
9199	9	89	Fone	50	2009	dry	2	S	F	2.8	0
10009	9	78	Fone	50	2010	dry	3	S	F	3.6	0
10010	9	20	Fone	50	2010	dry	1	S	F	2.2	0
10014	9	50	Fone	50	2010	dry	2	S	F	3.1	0
10027	9	36	Fone	50	2010	dry	2	S	F	2.9	0
10028	9	36	Fone	50	2010	dry	2	S	F	3.1	0
10045	9	68	Fone	50	2010	short rain	2	S	F	3	0
10048	9	51	Fone	50	2010	short rain	3	S	F	3	0
10049	9	63	Fone	50	2010	short rain	1	S	F	3	0
10054	9	98	Fone	50	2010	short rain	2	S	F	3.4	0
10062	9	82	Fone	50	2010	short rain	2	S	F	3.2	0
10070	9	10	Fone	50	2010	short rain	2	S	F	1.6	0
10074	9	36	Fone	50	2010	short rain	2	S	F	3	0
10078	9	24	Fone	50	2010	short rain	1	S	F	3.4	0
10093	9	21	Fone	50	2010	short rain	1	S	F	3	0
10094	9	69	Fone	50	2010	short rain	2	S	F	3.6	0
10097	9	88	Fone	50	2010	short rain	3	S	F	2.8	0
10101	9	44	Fone	50	2010	short rain	3	S	F	3	0
10110	9	41	Fone	50	2010	short rain	1	S	F	1.6	0
10121	9	42	Fone	50	2010	main rain	2	S	F	3	0
10125	9	47	Fone	50	2010	dry	2	S	F	3	0
11007	817	20	Fone	50	2011	dry	2	S	F	2.4	0
11010	9	11	Fone	50	2011	dry	2	S	F	2.4	0
11024	9	97	Fone	50	2011	dry	3	S	F	3	0
11029	9	49	Fone	50	2011	dry	3	S	F	2.2	0
11032	9	60	Fone	50	2011	dry	3	S	F	2	0
11037	8025	52	Fone	50	2011	dry	3	S	F	2	0
11049	8025	40	Fone	50	2011	dry	4	S	F	3.4	0
11056	8025	74	Fone	50	2011	dry	3	S	F	3.4	0
11060	9	54	Fone	50	2011	dry	4	S	F	3.8	0
11064	9	46	Fone	50	2011	dry	4	S	F	3	0
11069	9	63	Fone	50	2011	dry	2	S	F	3.8	0
11079	9	73	Fone	50	2011	dry	4	S	F	2.4	0
11090	9	33	Fone	50	2011	short rain	4	S	F	2.4	0
11091	9	8	Fone	50	2011	short rain	2	S	F	2.2	0
11095	9	31	Fone	50	2011	short rain	4	S	F	3.2	0
13009	1064	67	Fone	50	2013	dry	4	S	F	2	0
16060	13032	710	Fone	25	2016	short rain	1	S	F	2	0
16067	13032	2009	Fone	25	2016	short rain	1	S	F	2	0
16070	13032	130	Fone	25	2016	short rain	3	S	F	2.8	0
16073	13032	706	Fone	25	2016	main rain	1	S	F	2.2	0
16076	13032	707	Fone	25	2016	main rain	1	S	F	2.2	0
16081	13032	708	Fone	25	2016	main rain	1	S	F	2	0
16082	13032	711	Fone	25	2016	main rain	1	S	F	2.2	0
17005	55	708	Fone	50	2017	dry	2	S	F	2	0
17024	55	710	Fone	50	2017	short rain	2	S	F	2.8	0
17025	55	702	Fone	50	2017	short rain	2	S	F	3	0
17031	55	711	Fone	50	2017	main rain	2	S	F	3.8	0
17034	55	104	Fone	50	2017	main rain	3	S	F	2.8	0
17060	55	705	Fone	50	2017	dry	2	S	F	1.5	0
9103	7002	52	Fone	50	2009	short rain	1	S	F	6.2	1
9114	7002	77	Fone	50	2009	short rain	1	S	F	5.33333	1
9119	9	56	Fone	50	2009	short rain	2	S	F	5.4	1
9139	9	86	Fone	50	2009	short rain	1	S	F	7.26667	1
9145	9	82	Fone	50	2009	short rain	1	S	F	6.8	1
9146	7002	0	Fone	50	2009	short rain	1	S	F	3.4	1
9154	7002	79	Fone	50	2009	short rain	1	S	F	5.4	1
9159	9	62	Fone	50	2009	main rain	1	S	F	4.8	1
9172	9	67	Fone	50	2009	main rain	1	S	F	4.26667	1
9173	9	65	Fone	50	2009	main rain	2	S	F	6.13333	1
9182	9	36	Fone	50	2009	main rain	1	S	F	4.33333	1
9185	7002	45	Fone	50	2009	main rain	2	S	F	4.8	1
9188	9	81	Fone	50	2009	main rain	1	S	F	5.66667	1
9199	9	89	Fone	50	2009	dry	2	S	F	6.2	1
10009	9	78	Fone	50	2010	dry	3	S	F	8.6	1
10010	9	20	Fone	50	2010	dry	1	S	F	4.6	1
10014	9	50	Fone	50	2010	dry	2	S	F	7.46667	1
10027	9	36	Fone	50	2010	dry	2	S	F	7.53333	1
10028	9	36	Fone	50	2010	dry	2	S	F	7.13333	1
10045	9	68	Fone	50	2010	short rain	2	S	F	7.06667	1
10048	9	51	Fone	50	2010	short rain	3	S	F	8.33333	1
10049	9	63	Fone	50	2010	short rain	1	S	F	6.46667	1
10054	9	98	Fone	50	2010	short rain	2	S	F	6.93333	1
10062	9	82	Fone	50	2010	short rain	2	S	F	6	1
10074	9	36	Fone	50	2010	short rain	2	S	F	5.26667	1
10078	9	24	Fone	50	2010	short rain	1	S	F	5.06667	1
10093	9	21	Fone	50	2010	short rain	1	S	F	5.06667	1
10097	9	88	Fone	50	2010	short rain	3	S	F	4.93333	1
10101	9	44	Fone	50	2010	short rain	3	S	F	5.33333	1
10110	9	41	Fone	50	2010	short rain	1	S	F	3.46667	1
10121	9	42	Fone	50	2010	main rain	2	S	F	5.16667	1
10125	9	47	Fone	50	2010	dry	2	S	F	5.66667	1
11007	817	20	Fone	50	2011	dry	2	S	F	3.6	1
11024	9	97	Fone	50	2011	dry	3	S	F	4.53333	1
11032	9	60	Fone	50	2011	dry	3	S	F	3.53333	1
11037	8025	52	Fone	50	2011	dry	3	S	F	3.8	1
11049	8025	40	Fone	50	2011	dry	4	S	F	6.46667	1
11056	8025	74	Fone	50	2011	dry	3	S	F	7	1
11060	9	54	Fone	50	2011	dry	4	S	F	5.46667	1
11069	9	63	Fone	50	2011	dry	2	S	F	5.2	1
11079	9	73	Fone	50	2011	dry	4	S	F	3.9	1
11090	9	33	Fone	50	2011	short rain	4	S	F	4.66667	1
11095	9	31	Fone	50	2011	short rain	4	S	F	5.8	1
13009	1064	67	Fone	50	2013	dry	4	S	F	5.66667	1
16060	13032	710	Fone	25	2016	short rain	1	S	F	3.66667	1
16067	13032	2009	Fone	25	2016	short rain	1	S	F	4	1
16070	13032	130	Fone	25	2016	short rain	3	S	F	4.2	1
16073	13032	706	Fone	25	2016	main rain	1	S	F	5.13333	1
16076	13032	707	Fone	25	2016	main rain	1	S	F	4.6	1
16081	13032	708	Fone	25	2016	main rain	1	S	F	5.46667	1
16082	13032	711	Fone	25	2016	main rain	1	S	F	4.86667	1
17024	55	710	Fone	50	2017	short rain	2	S	F	6.26667	1
17025	55	702	Fone	50	2017	short rain	2	S	F	7.66667	1
17031	55	711	Fone	50	2017	main rain	2	S	F	7.2	1
17034	55	104	Fone	50	2017	main rain	3	S	F	7.13333	1
9103	7002	52	Fone	50	2009	short rain	1	S	F	9.6	2
9114	7002	77	Fone	50	2009	short rain	1	S	F	7.66667	2
9119	9	56	Fone	50	2009	short rain	2	S	F	7.8	2
9139	9	86	Fone	50	2009	short rain	1	S	F	11.1333	2
9145	9	82	Fone	50	2009	short rain	1	S	F	10.4	2
9146	7002	0	Fone	50	2009	short rain	1	S	F	4.6	2
9154	7002	79	Fone	50	2009	short rain	1	S	F	8.2	2
9159	9	62	Fone	50	2009	main rain	1	S	F	7.4	2
9172	9	67	Fone	50	2009	main rain	1	S	F	6.33333	2
9173	9	65	Fone	50	2009	main rain	2	S	F	9.26667	2
9182	9	36	Fone	50	2009	main rain	1	S	F	6.46667	2
9185	7002	45	Fone	50	2009	main rain	2	S	F	6.8	2
9188	9	81	Fone	50	2009	main rain	1	S	F	8.13333	2
9199	9	89	Fone	50	2009	dry	2	S	F	9.6	2
10009	9	78	Fone	50	2010	dry	3	S	F	13.6	2
10010	9	20	Fone	50	2010	dry	1	S	F	7	2
10014	9	50	Fone	50	2010	dry	2	S	F	11.8333	2
10027	9	36	Fone	50	2010	dry	2	S	F	12.1667	2
10028	9	36	Fone	50	2010	dry	2	S	F	11.1667	2
10045	9	68	Fone	50	2010	short rain	2	S	F	11.1333	2
10048	9	51	Fone	50	2010	short rain	3	S	F	13.6667	2
10049	9	63	Fone	50	2010	short rain	1	S	F	9.93333	2
10054	9	98	Fone	50	2010	short rain	2	S	F	10.4667	2
10062	9	82	Fone	50	2010	short rain	2	S	F	8.8	2
10074	9	36	Fone	50	2010	short rain	2	S	F	7.53333	2
10078	9	24	Fone	50	2010	short rain	1	S	F	6.73333	2
10093	9	21	Fone	50	2010	short rain	1	S	F	7.13333	2
10097	9	88	Fone	50	2010	short rain	3	S	F	7.06667	2
10101	9	44	Fone	50	2010	short rain	3	S	F	7.66667	2
10110	9	41	Fone	50	2010	short rain	1	S	F	5.33333	2
10121	9	42	Fone	50	2010	main rain	2	S	F	7.33333	2
10125	9	47	Fone	50	2010	dry	2	S	F	8.33333	2
11007	817	20	Fone	50	2011	dry	2	S	F	4.8	2
11024	9	97	Fone	50	2011	dry	3	S	F	6.06667	2
11032	9	60	Fone	50	2011	dry	3	S	F	5.06667	2
11037	8025	52	Fone	50	2011	dry	3	S	F	5.6	2
11049	8025	40	Fone	50	2011	dry	4	S	F	9.53333	2
11056	8025	74	Fone	50	2011	dry	3	S	F	10.6	2
11060	9	54	Fone	50	2011	dry	4	S	F	7.13333	2
11069	9	63	Fone	50	2011	dry	2	S	F	6.6	2
11079	9	73	Fone	50	2011	dry	4	S	F	5.4	2
11090	9	33	Fone	50	2011	short rain	4	S	F	6.93333	2
11095	9	31	Fone	50	2011	short rain	4	S	F	8.4	2
13009	1064	67	Fone	50	2013	dry	4	S	F	9.33333	2
16060	13032	710	Fone	25	2016	short rain	1	S	F	5.33333	2
16067	13032	2009	Fone	25	2016	short rain	1	S	F	6	2
16070	13032	130	Fone	25	2016	short rain	3	S	F	5.6	2
16073	13032	706	Fone	25	2016	main rain	1	S	F	8.06667	2
16076	13032	707	Fone	25	2016	main rain	1	S	F	7	2
16081	13032	708	Fone	25	2016	main rain	1	S	F	8.93333	2
16082	13032	711	Fone	25	2016	main rain	1	S	F	7.53333	2
17024	55	710	Fone	50	2017	short rain	2	S	F	9.73333	2
17025	55	702	Fone	50	2017	short rain	2	S	F	12.3333	2
17031	55	711	Fone	50	2017	main rain	2	S	F	10.6	2
17034	55	104	Fone	50	2017	main rain	3	S	F	11.4667	2
9103	7002	52	Fone	50	2009	short rain	1	S	F	13	3
9114	7002	77	Fone	50	2009	short rain	1	S	F	10	3
9119	9	56	Fone	50	2009	short rain	2	S	F	10.2	3
9139	9	86	Fone	50	2009	short rain	1	S	F	15	3
9145	9	82	Fone	50	2009	short rain	1	S	F	14	3
9146	7002	0	Fone	50	2009	short rain	1	S	F	5.8	3
9154	7002	79	Fone	50	2009	short rain	1	S	F	11	3
9159	9	62	Fone	50	2009	main rain	1	S	F	10	3
9172	9	67	Fone	50	2009	main rain	1	S	F	8.4	3
9173	9	65	Fone	50	2009	main rain	2	S	F	12.4	3
9182	9	36	Fone	50	2009	main rain	1	S	F	8.6	3
9185	7002	45	Fone	50	2009	main rain	2	S	F	8.8	3
9188	9	81	Fone	50	2009	main rain	1	S	F	10.6	3
9199	9	89	Fone	50	2009	dry	2	S	F	13	3
10009	9	78	Fone	50	2010	dry	3	S	F	18.6	3
10010	9	20	Fone	50	2010	dry	1	S	F	9.4	3
10014	9	50	Fone	50	2010	dry	2	S	F	16.2	3
10027	9	36	Fone	50	2010	dry	2	S	F	16.8	3
10028	9	36	Fone	50	2010	dry	2	S	F	15.2	3
10045	9	68	Fone	50	2010	short rain	2	S	F	15.2	3
10048	9	51	Fone	50	2010	short rain	3	S	F	19	3
10049	9	63	Fone	50	2010	short rain	1	S	F	13.4	3
10054	9	98	Fone	50	2010	short rain	2	S	F	14	3
10062	9	82	Fone	50	2010	short rain	2	S	F	11.6	3
10074	9	36	Fone	50	2010	short rain	2	S	F	9.8	3
10078	9	24	Fone	50	2010	short rain	1	S	F	8.4	3
10093	9	21	Fone	50	2010	short rain	1	S	F	9.2	3
10097	9	88	Fone	50	2010	short rain	3	S	F	9.2	3
10101	9	44	Fone	50	2010	short rain	3	S	F	10	3
10110	9	41	Fone	50	2010	short rain	1	S	F	7.2	3
10121	9	42	Fone	50	2010	main rain	2	S	F	9.5	3
10125	9	47	Fone	50	2010	dry	2	S	F	11	3
11007	817	20	Fone	50	2011	dry	2	S	F	6	3
11024	9	97	Fone	50	2011	dry	3	S	F	7.6	3
11032	9	60	Fone	50	2011	dry	3	S	F	6.6	3
11037	8025	52	Fone	50	2011	dry	3	S	F	7.4	3
11049	8025	40	Fone	50	2011	dry	4	S	F	12.6	3
11056	8025	74	Fone	50	2011	dry	3	S	F	14.2	3
11060	9	54	Fone	50	2011	dry	4	S	F	8.8	3
11069	9	63	Fone	50	2011	dry	2	S	F	8	3
11079	9	73	Fone	50	2011	dry	4	S	F	6.9	3
11090	9	33	Fone	50	2011	short rain	4	S	F	9.2	3
11095	9	31	Fone	50	2011	short rain	4	S	F	11	3
13009	1064	67	Fone	50	2013	dry	4	S	F	13	3
16060	13032	710	Fone	25	2016	short rain	1	S	F	7	3
16067	13032	2009	Fone	25	2016	short rain	1	S	F	8	3
16070	13032	130	Fone	25	2016	short rain	3	S	F	7	3
16073	13032	706	Fone	25	2016	main rain	1	S	F	11	3
16076	13032	707	Fone	25	2016	main rain	1	S	F	9.4	3
16081	13032	708	Fone	25	2016	main rain	1	S	F	12.4	3
16082	13032	711	Fone	25	2016	main rain	1	S	F	10.2	3
17024	55	710	Fone	50	2017	short rain	2	S	F	13.2	3
17025	55	702	Fone	50	2017	short rain	2	S	F	17	3
17031	55	711	Fone	50	2017	main rain	2	S	F	14	3
17034	55	104	Fone	50	2017	main rain	3	S	F	15.8	3
9103	7002	52	Fone	50	2009	short rain	1	S	F	14.1333	4
9114	7002	77	Fone	50	2009	short rain	1	S	F	9.26667	4
9119	9	56	Fone	50	2009	short rain	2	S	F	11	4
9139	9	86	Fone	50	2009	short rain	1	S	F	15.1333	4
9145	9	82	Fone	50	2009	short rain	1	S	F	15.2	4
9146	7002	0	Fone	50	2009	short rain	1	S	F	6.2	4
9154	7002	79	Fone	50	2009	short rain	1	S	F	10.8667	4
9159	9	62	Fone	50	2009	main rain	1	S	F	11.4	4
9172	9	67	Fone	50	2009	main rain	1	S	F	10.7333	4
9173	9	65	Fone	50	2009	main rain	2	S	F	13.5333	4
9182	9	36	Fone	50	2009	main rain	1	S	F	7.4	4
9185	7002	45	Fone	50	2009	main rain	2	S	F	9.6	4
9188	9	81	Fone	50	2009	main rain	1	S	F	10.4	4
9199	9	89	Fone	50	2009	dry	2	S	F	11.6	4
10009	9	78	Fone	50	2010	dry	3	S	F	14.6667	4
10010	9	20	Fone	50	2010	dry	1	S	F	8.86667	4
10027	9	36	Fone	50	2010	dry	2	S	F	13.4333	4
10028	9	36	Fone	50	2010	dry	2	S	F	11.7	4
10045	9	68	Fone	50	2010	short rain	2	S	F	12.3333	4
10048	9	51	Fone	50	2010	short rain	3	S	F	15	4
10049	9	63	Fone	50	2010	short rain	1	S	F	10.6	4
10054	9	98	Fone	50	2010	short rain	2	S	F	8.46667	4
10062	9	82	Fone	50	2010	short rain	2	S	F	10.4	4
10074	9	36	Fone	50	2010	short rain	2	S	F	11	4
10078	9	24	Fone	50	2010	short rain	1	S	F	9.13333	4
10093	9	21	Fone	50	2010	short rain	1	S	F	10.0667	4
10097	9	88	Fone	50	2010	short rain	3	S	F	8.26667	4
10101	9	44	Fone	50	2010	short rain	3	S	F	10.6	4
10110	9	41	Fone	50	2010	short rain	1	S	F	7.6	4
10121	9	42	Fone	50	2010	main rain	2	S	F	7.66667	4
10125	9	47	Fone	50	2010	dry	2	S	F	8.33333	4
11007	817	20	Fone	50	2011	dry	2	S	F	6.4	4
11032	9	60	Fone	50	2011	dry	3	S	F	6.26667	4
11037	8025	52	Fone	50	2011	dry	3	S	F	7.73333	4
11049	8025	40	Fone	50	2011	dry	4	S	F	12.3333	4
11056	8025	74	Fone	50	2011	dry	3	S	F	13.1333	4
11060	9	54	Fone	50	2011	dry	4	S	F	8.73333	4
11069	9	63	Fone	50	2011	dry	2	S	F	9.26667	4
11079	9	73	Fone	50	2011	dry	4	S	F	7.86667	4
11090	9	33	Fone	50	2011	short rain	4	S	F	6.93333	4
11095	9	31	Fone	50	2011	short rain	4	S	F	10.4	4
13009	1064	67	Fone	50	2013	dry	4	S	F	11.8667	4
16060	13032	710	Fone	25	2016	short rain	1	S	F	7.66667	4
16067	13032	2009	Fone	25	2016	short rain	1	S	F	8.66667	4
16070	13032	130	Fone	25	2016	short rain	3	S	F	10.8	4
16073	13032	706	Fone	25	2016	main rain	1	S	F	11.1333	4
16076	13032	707	Fone	25	2016	main rain	1	S	F	10.7333	4
16081	13032	708	Fone	25	2016	main rain	1	S	F	11.6	4
16082	13032	711	Fone	25	2016	main rain	1	S	F	12.4667	4
17024	55	710	Fone	50	2017	short rain	2	S	F	14.2667	4
17025	55	702	Fone	50	2017	short rain	2	S	F	16.7333	4
17031	55	711	Fone	50	2017	main rain	2	S	F	15.4	4
17034	55	104	Fone	50	2017	main rain	3	S	F	13.2	4
9103	7002	52	Fone	50	2009	short rain	1	S	F	16.9667	5
9114	7002	77	Fone	50	2009	short rain	1	S	F	10.8333	5
9119	9	56	Fone	50	2009	short rain	2	S	F	13	5
9139	9	86	Fone	50	2009	short rain	1	S	F	18.0667	5
9145	9	82	Fone	50	2009	short rain	1	S	F	18.2	5
9146	7002	0	Fone	50	2009	short rain	1	S	F	7.2	5
9154	7002	79	Fone	50	2009	short rain	1	S	F	12.9333	5
9159	9	62	Fone	50	2009	main rain	1	S	F	13.7	5
9172	9	67	Fone	50	2009	main rain	1	S	F	12.8667	5
9173	9	65	Fone	50	2009	main rain	2	S	F	16.1667	5
9182	9	36	Fone	50	2009	main rain	1	S	F	8.7	5
9185	7002	45	Fone	50	2009	main rain	2	S	F	11.3	5
9188	9	81	Fone	50	2009	main rain	1	S	F	12.2	5
9199	9	89	Fone	50	2009	dry	2	S	F	13.8	5
10009	9	78	Fone	50	2010	dry	3	S	F	17.4333	5
10010	9	20	Fone	50	2010	dry	1	S	F	10.5333	5
10027	9	36	Fone	50	2010	dry	2	S	F	16.0667	5
10028	9	36	Fone	50	2010	dry	2	S	F	13.85	5
10045	9	68	Fone	50	2010	short rain	2	S	F	14.6667	5
10048	9	51	Fone	50	2010	short rain	3	S	F	18	5
10049	9	63	Fone	50	2010	short rain	1	S	F	12.5	5
10054	9	98	Fone	50	2010	short rain	2	S	F	9.73333	5
10062	9	82	Fone	50	2010	short rain	2	S	F	12.2	5
10074	9	36	Fone	50	2010	short rain	2	S	F	13	5
10078	9	24	Fone	50	2010	short rain	1	S	F	10.5667	5
10093	9	21	Fone	50	2010	short rain	1	S	F	11.8333	5
10097	9	88	Fone	50	2010	short rain	3	S	F	9.63333	5
10101	9	44	Fone	50	2010	short rain	3	S	F	12.5	5
10110	9	41	Fone	50	2010	short rain	1	S	F	9.1	5
10121	9	42	Fone	50	2010	main rain	2	S	F	8.83333	5
10125	9	47	Fone	50	2010	dry	2	S	F	9.66667	5
11007	817	20	Fone	50	2011	dry	2	S	F	7.4	5
11032	9	60	Fone	50	2011	dry	3	S	F	7.33333	5
11037	8025	52	Fone	50	2011	dry	3	S	F	9.16667	5
11049	8025	40	Fone	50	2011	dry	4	S	F	14.5667	5
11056	8025	74	Fone	50	2011	dry	3	S	F	15.5667	5
11060	9	54	Fone	50	2011	dry	4	S	F	9.96667	5
11069	9	63	Fone	50	2011	dry	2	S	F	10.6333	5
11079	9	73	Fone	50	2011	dry	4	S	F	9.23333	5
11090	9	33	Fone	50	2011	short rain	4	S	F	8.06667	5
11095	9	31	Fone	50	2011	short rain	4	S	F	12.2	5
13009	1064	67	Fone	50	2013	dry	4	S	F	14.3333	5
16060	13032	710	Fone	25	2016	short rain	1	S	F	9.08333	5
16067	13032	2009	Fone	25	2016	short rain	1	S	F	10.3333	5
16070	13032	130	Fone	25	2016	short rain	3	S	F	12.8	5
16073	13032	706	Fone	25	2016	main rain	1	S	F	13.3667	5
16076	13032	707	Fone	25	2016	main rain	1	S	F	12.8667	5
16081	13032	708	Fone	25	2016	main rain	1	S	F	14	5
16082	13032	711	Fone	25	2016	main rain	1	S	F	15.0333	5
17024	55	710	Fone	50	2017	short rain	2	S	F	17.1333	5
17025	55	702	Fone	50	2017	short rain	2	S	F	20.1667	5
17031	55	711	Fone	50	2017	main rain	2	S	F	18.3	5
17034	55	104	Fone	50	2017	main rain	3	S	F	15.8	5
9103	7002	52	Fone	50	2009	short rain	1	S	F	19.8	6
9114	7002	77	Fone	50	2009	short rain	1	S	F	12.4	6
9119	9	56	Fone	50	2009	short rain	2	S	F	15	6
9139	9	86	Fone	50	2009	short rain	1	S	F	21	6
9145	9	82	Fone	50	2009	short rain	1	S	F	21.2	6
9146	7002	0	Fone	50	2009	short rain	1	S	F	8.2	6
9154	7002	79	Fone	50	2009	short rain	1	S	F	15	6
9159	9	62	Fone	50	2009	main rain	1	S	F	16	6
9172	9	67	Fone	50	2009	main rain	1	S	F	15	6
9173	9	65	Fone	50	2009	main rain	2	S	F	18.8	6
9182	9	36	Fone	50	2009	main rain	1	S	F	10	6
9185	7002	45	Fone	50	2009	main rain	2	S	F	13	6
9188	9	81	Fone	50	2009	main rain	1	S	F	14	6
9199	9	89	Fone	50	2009	dry	2	S	F	16	6
10009	9	78	Fone	50	2010	dry	3	S	F	20.2	6
10010	9	20	Fone	50	2010	dry	1	S	F	12.2	6
10027	9	36	Fone	50	2010	dry	2	S	F	18.7	6
10028	9	36	Fone	50	2010	dry	2	S	F	16	6
10045	9	68	Fone	50	2010	short rain	2	S	F	17	6
10048	9	51	Fone	50	2010	short rain	3	S	F	21	6
10049	9	63	Fone	50	2010	short rain	1	S	F	14.4	6
10054	9	98	Fone	50	2010	short rain	2	S	F	11	6
10062	9	82	Fone	50	2010	short rain	2	S	F	14	6
10074	9	36	Fone	50	2010	short rain	2	S	F	15	6
10078	9	24	Fone	50	2010	short rain	1	S	F	12	6
10093	9	21	Fone	50	2010	short rain	1	S	F	13.6	6
10097	9	88	Fone	50	2010	short rain	3	S	F	11	6
10101	9	44	Fone	50	2010	short rain	3	S	F	14.4	6
10110	9	41	Fone	50	2010	short rain	1	S	F	10.6	6
10121	9	42	Fone	50	2010	main rain	2	S	F	10	6
10125	9	47	Fone	50	2010	dry	2	S	F	11	6
11007	817	20	Fone	50	2011	dry	2	S	F	8.4	6
11032	9	60	Fone	50	2011	dry	3	S	F	8.4	6
11037	8025	52	Fone	50	2011	dry	3	S	F	10.6	6
11049	8025	40	Fone	50	2011	dry	4	S	F	16.8	6
11056	8025	74	Fone	50	2011	dry	3	S	F	18	6
11060	9	54	Fone	50	2011	dry	4	S	F	11.2	6
11069	9	63	Fone	50	2011	dry	2	S	F	12	6
11079	9	73	Fone	50	2011	dry	4	S	F	10.6	6
11090	9	33	Fone	50	2011	short rain	4	S	F	9.2	6
11095	9	31	Fone	50	2011	short rain	4	S	F	14	6
13009	1064	67	Fone	50	2013	dry	4	S	F	16.8	6
16060	13032	710	Fone	25	2016	short rain	1	S	F	10.5	6
16067	13032	2009	Fone	25	2016	short rain	1	S	F	12	6
16070	13032	130	Fone	25	2016	short rain	3	S	F	14.8	6
16073	13032	706	Fone	25	2016	main rain	1	S	F	15.6	6
16076	13032	707	Fone	25	2016	main rain	1	S	F	15	6
16081	13032	708	Fone	25	2016	main rain	1	S	F	16.4	6
16082	13032	711	Fone	25	2016	main rain	1	S	F	17.6	6
17024	55	710	Fone	50	2017	short rain	2	S	F	20	6
17025	55	702	Fone	50	2017	short rain	2	S	F	23.6	6
17031	55	711	Fone	50	2017	main rain	2	S	F	21.2	6
17034	55	104	Fone	50	2017	main rain	3	S	F	18.4	6
9103	7002	52	Fone	50	2009	short rain	1	S	F	26	9
9114	7002	77	Fone	50	2009	short rain	1	S	F	19	9
9119	9	56	Fone	50	2009	short rain	2	S	F	19	9
9139	9	86	Fone	50	2009	short rain	1	S	F	25.8	9
9145	9	82	Fone	50	2009	short rain	1	S	F	26	9
9146	7002	0	Fone	50	2009	short rain	1	S	F	15.4	9
9154	7002	79	Fone	50	2009	short rain	1	S	F	19	9
9159	9	62	Fone	50	2009	main rain	1	S	F	20.2	9
9172	9	67	Fone	50	2009	main rain	1	S	F	21.4	9
9173	9	65	Fone	50	2009	main rain	2	S	F	25.6	9
9182	9	36	Fone	50	2009	main rain	1	S	F	21	9
9185	7002	45	Fone	50	2009	main rain	2	S	F	16.6	9
9188	9	81	Fone	50	2009	main rain	1	S	F	20	9
9199	9	89	Fone	50	2009	dry	2	S	F	17	9
10009	9	78	Fone	50	2010	dry	3	S	F	25	9
10010	9	20	Fone	50	2010	dry	1	S	F	19.4	9
10027	9	36	Fone	50	2010	dry	2	S	F	24.6	9
10028	9	36	Fone	50	2010	dry	2	S	F	21.8	9
10045	9	68	Fone	50	2010	short rain	2	S	F	20	9
10048	9	51	Fone	50	2010	short rain	3	S	F	24	9
10049	9	63	Fone	50	2010	short rain	1	S	F	16.6	9
10062	9	82	Fone	50	2010	short rain	2	S	F	14	9
10074	9	36	Fone	50	2010	short rain	2	S	F	16.4	9
10078	9	24	Fone	50	2010	short rain	1	S	F	12.8	9
10093	9	21	Fone	50	2010	short rain	1	S	F	15	9
10101	9	44	Fone	50	2010	short rain	3	S	F	11.6	9
10110	9	41	Fone	50	2010	short rain	1	S	F	9.6	9
10125	9	47	Fone	50	2010	dry	2	S	F	13.2	9
11007	817	20	Fone	50	2011	dry	2	S	F	9	9
11032	9	60	Fone	50	2011	dry	3	S	F	9.8	9
11037	8025	52	Fone	50	2011	dry	3	S	F	13.8	9
11049	8025	40	Fone	50	2011	dry	4	S	F	23	9
11056	8025	74	Fone	50	2011	dry	3	S	F	25.6	9
11060	9	54	Fone	50	2011	dry	4	S	F	14.6	9
11069	9	63	Fone	50	2011	dry	2	S	F	11	9
11079	9	73	Fone	50	2011	dry	4	S	F	13.4	9
11095	9	31	Fone	50	2011	short rain	4	S	F	16	9
13009	1064	67	Fone	50	2013	dry	4	S	F	18	9
16067	13032	2009	Fone	25	2016	short rain	1	S	F	16	9
16070	13032	130	Fone	25	2016	short rain	3	S	F	18.8	9
16073	13032	706	Fone	25	2016	main rain	1	S	F	19	9
16076	13032	707	Fone	25	2016	main rain	1	S	F	19	9
16081	13032	708	Fone	25	2016	main rain	1	S	F	19	9
16082	13032	711	Fone	25	2016	main rain	1	S	F	22	9
17024	55	710	Fone	50	2017	short rain	2	S	F	20.2	9
17025	55	702	Fone	50	2017	short rain	2	S	F	18.2	9
17031	55	711	Fone	50	2017	main rain	2	S	F	25	9
17034	55	104	Fone	50	2017	main rain	3	S	F	23	9
9103	7002	52	Fone	50	2009	short rain	1	S	F	29.8	12
9114	7002	77	Fone	50	2009	short rain	1	S	F	24	12
9119	9	56	Fone	50	2009	short rain	2	S	F	26	12
9139	9	86	Fone	50	2009	short rain	1	S	F	30	12
9145	9	82	Fone	50	2009	short rain	1	S	F	31	12
9146	7002	0	Fone	50	2009	short rain	1	S	F	21	12
9154	7002	79	Fone	50	2009	short rain	1	S	F	24	12
9159	9	62	Fone	50	2009	main rain	1	S	F	22	12
9172	9	67	Fone	50	2009	main rain	1	S	F	21.2	12
9173	9	65	Fone	50	2009	main rain	2	S	F	25.8	12
9185	7002	45	Fone	50	2009	main rain	2	S	F	17.4	12
9188	9	81	Fone	50	2009	main rain	1	S	F	20.8	12
9199	9	89	Fone	50	2009	dry	2	S	F	18.2	12
10009	9	78	Fone	50	2010	dry	3	S	F	25.4	12
10010	9	20	Fone	50	2010	dry	1	S	F	22	12
10027	9	36	Fone	50	2010	dry	2	S	F	24	12
10028	9	36	Fone	50	2010	dry	2	S	F	24	12
10045	9	68	Fone	50	2010	short rain	2	S	F	19.2	12
10048	9	51	Fone	50	2010	short rain	3	S	F	25.2	12
10049	9	63	Fone	50	2010	short rain	1	S	F	16.2	12
10062	9	82	Fone	50	2010	short rain	2	S	F	14.2	12
10074	9	36	Fone	50	2010	short rain	2	S	F	16.4	12
10078	9	24	Fone	50	2010	short rain	1	S	F	13.4	12
10093	9	21	Fone	50	2010	short rain	1	S	F	15.2	12
10101	9	44	Fone	50	2010	short rain	3	S	F	12	12
10110	9	41	Fone	50	2010	short rain	1	S	F	12	12
10125	9	47	Fone	50	2010	dry	2	S	F	17	12
11037	8025	52	Fone	50	2011	dry	3	S	F	15	12
11049	8025	40	Fone	50	2011	dry	4	S	F	26	12
11056	8025	74	Fone	50	2011	dry	3	S	F	28	12
11060	9	54	Fone	50	2011	dry	4	S	F	15.4	12
11069	9	63	Fone	50	2011	dry	2	S	F	12	12
11095	9	31	Fone	50	2011	short rain	4	S	F	16.8	12
13009	1064	67	Fone	50	2013	dry	4	S	F	19.6	12
16060	13032	710	Fone	25	2016	short rain	1	S	F	21	12
17024	55	710	Fone	50	2017	short rain	2	S	F	25.5	12
17025	55	702	Fone	50	2017	short rain	2	S	F	29	12
17034	55	104	Fone	50	2017	main rain	3	S	F	27.5	12
9102	9	59	Fone	50	2009	short rain	1	T	F	2.1	0
9104	9	40	Fone	50	2009	short rain	2	T	F	2.8	0
9105	9	40	Fone	50	2009	short rain	2	T	F	3	0
9106	9	74	Fone	50	2009	short rain	1	T	F	3.4	0
9107	9	74	Fone	50	2009	short rain	1	T	F	3.2	0
9109	9	66	Fone	50	2009	short rain	1	T	F	2.8	0
9112	7002	1028	Fone	50	2009	short rain	2	T	F	2.6	0
9116	7002	78	Fone	50	2009	short rain	2	T	F	2.4	0
9117	7002	71	Fone	50	2009	short rain	2	T	F	2.2	0
9124	9	1016	Fone	50	2009	short rain	1	T	F	3.2	0
9125	9	1016	Fone	50	2009	short rain	1	T	F	3	0
9130	9	73	Fone	50	2009	short rain	1	T	F	1.9	0
9131	9	73	Fone	50	2009	short rain	1	T	F	1.8	0
9132	9	80	Fone	50	2009	short rain	2	T	F	2.4	0
9133	9	80	Fone	50	2009	short rain	2	T	F	2.2	0
9134	7002	69	Fone	50	2009	short rain	1	T	F	2.8	0
9135	7002	69	Fone	50	2009	short rain	1	T	F	2.3	0
9136	9	83	Fone	50	2009	short rain	1	T	F	2.3	0
9141	9	53	Fone	50	2009	short rain	1	T	F	1	0
9144	9	58	Fone	50	2009	short rain	1	T	F	3	0
9148	7002	64	Fone	50	2009	short rain	1	T	F	2.6	0
9150	7002	95	Fone	50	2009	short rain	1	T	F	2.5	0
9152	7002	87	Fone	50	2009	short rain	1	T	F	2.6	0
9156	7002	37	Fone	50	2009	short rain	1	T	F	2.3	0
9161	7002	51	Fone	50	2009	main rain	2	T	F	2	0
9162	9	93	Fone	50	2009	main rain	2	T	F	2.4	0
9166	9	35	Fone	50	2009	main rain	2	T	F	2	0
9167	9	35	Fone	50	2009	main rain	2	T	F	2.4	0
9175	9	88	Fone	50	2009	main rain	2	T	F	2	0
9177	7002	39	Fone	50	2009	main rain	1	T	F	1.6	0
9180	9	99	Fone	50	2009	main rain	1	T	F	2.2	0
9183	7002	76	Fone	50	2009	main rain	2	T	F	2	0
9184	7002	76	Fone	50	2009	main rain	2	T	F	2	0
9191	9	31	Fone	50	2009	main rain	2	T	F	3.2	0
9192	9	43	Fone	50	2009	main rain	2	T	F	2.2	0
9193	9	43	Fone	50	2009	main rain	2	T	F	2.6	0
9194	9	68	Fone	50	2009	main rain	1	T	F	2.4	0
9195	9	68	Fone	50	2009	main rain	1	T	F	2.6	0
9197	9	61	Fone	50	2009	dry	1	T	F	1.6	0
9198	9	61	Fone	50	2009	dry	1	T	F	1.6	0
9202	9	48	Fone	50	2009	dry	2	T	F	2	0
10005	9	92	Fone	50	2010	dry	2	T	F	2.1	0
10007	9	86	Fone	50	2010	dry	2	T	F	2.6	0
10013	9	84	Fone	50	2010	dry	3	T	F	2.3	0
10017	9	95	Fone	50	2010	dry	2	T	F	3	0
10018	9	95	Fone	50	2010	dry	2	T	F	2.6	0
10019	9	56	Fone	50	2010	dry	3	T	F	3	0
10023	9	59	Fone	50	2010	dry	2	T	F	3	0
10024	9	59	Fone	50	2010	dry	2	T	F	2.4	0
10025	9	49	Fone	50	2010	dry	2	T	F	2.9	0
10026	9	49	Fone	50	2010	dry	2	T	F	2.6	0
10029	9	58	Fone	50	2010	dry	2	T	F	2.6	0
10031	9	97	Fone	50	2010	dry	2	T	F	3	0
10032	9	97	Fone	50	2010	dry	2	T	F	2.8	0
10035	9	77	Fone	50	2010	short rain	2	T	F	2.8	0
10036	9	77	Fone	50	2010	short rain	2	T	F	2.3	0
10039	9	94	Fone	50	2010	short rain	3	T	F	2.6	0
10041	9	60	Fone	50	2010	short rain	2	T	F	3	0
10043	9	83	Fone	50	2010	short rain	2	T	F	2.4	0
10046	9	90	Fone	50	2010	short rain	2	T	F	2	0
10051	9	91	Fone	50	2010	short rain	3	T	F	2.6	0
10057	9	40	Fone	50	2010	short rain	3	T	F	3.4	0
10058	9	40	Fone	50	2010	short rain	3	T	F	3.2	0
10064	9	74	Fone	50	2010	short rain	2	T	F	3	0
10066	9	100	Fone	50	2010	short rain	3	T	F	2.6	0
10067	9	100	Fone	50	2010	short rain	3	T	F	3	0
10068	9	76	Fone	50	2010	short rain	3	T	F	2	0
10073	9	93	Fone	50	2010	short rain	3	T	F	2.8	0
10076	9	73	Fone	50	2010	short rain	2	T	F	2.6	0
10080	9	33	Fone	50	2010	short rain	3	T	F	3.4	0
10081	9	7	Fone	50	2010	short rain	1	T	F	1.4	0
10084	9	65	Fone	50	2010	short rain	3	T	F	2.6	0
10086	9	55	Fone	50	2010	short rain	3	T	F	3	0
10088	9	35	Fone	50	2010	short rain	3	T	F	3	0
10089	9	35	Fone	50	2010	short rain	3	T	F	3	0
10090	9	79	Fone	50	2010	short rain	2	T	F	2.4	0
10091	9	79	Fone	50	2010	short rain	2	T	F	2.4	0
10092	9	79	Fone	50	2010	short rain	2	T	F	2.4	0
10095	9	43	Fone	50	2010	short rain	3	T	F	2.6	0
10096	9	43	Fone	50	2010	short rain	3	T	F	2.8	0
10102	9	99	Fone	50	2010	short rain	2	T	F	2.4	0
10108	9	62	Fone	50	2010	short rain	2	T	F	2.6	0
10115	9	67	Fone	50	2010	main rain	2	T	F	2.9	0
10116	9	67	Fone	50	2010	main rain	2	T	F	2.8	0
10119	9	48	Fone	50	2010	main rain	3	T	F	2.2	0
10123	9	61	Fone	50	2010	dry	2	T	F	3	0
10128	9	85	Fone	50	2010	dry	1	T	F	1.8	0
11006	8025	20	Fone	50	2011	dry	2	T	F	1.8	0
11009	817	11	Fone	50	2011	dry	2	T	F	2.4	0
11015	8025	59	Fone	50	2011	dry	3	T	F	2	0
11023	9	97	Fone	50	2011	dry	3	T	F	2.8	0
11028	9	49	Fone	50	2011	dry	3	T	F	2.2	0
11031	9	60	Fone	50	2011	dry	3	T	F	1.8	0
11036	9	52	Fone	50	2011	dry	3	T	F	2	0
11041	9	90	Fone	50	2011	dry	3	T	F	2	0
11042	9	66	Fone	50	2011	dry	3	T	F	3	0
11043	9	66	Fone	50	2011	dry	3	T	F	2.8	0
11044	9	87	Fone	50	2011	dry	3	T	F	3.4	0
11045	9	87	Fone	50	2011	dry	3	T	F	3.4	0
11050	8025	82	Fone	50	2011	dry	3	T	F	2.4	0
11051	8025	82	Fone	50	2011	dry	3	T	F	2.4	0
11062	9	77	Fone	50	2011	dry	3	T	F	1.8	0
11063	9	77	Fone	50	2011	dry	3	T	F	2.4	0
11068	9	37	Fone	50	2011	dry	3	T	F	2.6	0
11071	8025	36	Fone	50	2011	dry	3	T	F	2.4	0
11085	9	34	Fone	50	2011	short rain	4	T	F	1.6	0
11086	9	34	Fone	50	2011	short rain	4	T	F	1.6	0
11088	9	44	Fone	50	2011	short rain	4	T	F	1.8	0
11093	9	72	Fone	50	2011	short rain	5	T	F	1.4	0
11097	9	10	Fone	50	2011	short rain	3	T	F	2.6	0
12003	817	66	Fone	50	2012	dry	4	T	F	3	0
12014	1064	68	Fone	50	2012	short rain	4	T	F	2.8	0
12016	1064	65	Fone	50	2012	short rain	5	T	F	3.2	0
12018	1064	90	Fone	50	2012	short rain	4	T	F	2.3	0
12020	1064	77	Fone	50	2012	short rain	4	T	F	2.4	0
12021	1064	77	Fone	50	2012	short rain	4	T	F	2.2	0
12024	1064	100	Fone	50	2012	short rain	5	T	F	3	0
12026	1064	83	Fone	50	2012	short rain	4	T	F	3	0
12028	1064	76	Fone	50	2012	short rain	5	T	F	3	0
12030	1064	72	Fone	50	2012	short rain	5	T	F	2.8	0
12031	1064	33	Fone	50	2012	short rain	5	T	F	3.2	0
12032	1064	33	Fone	50	2012	short rain	5	T	F	3.2	0
12033	1064	52	Fone	50	2012	short rain	4	T	F	2.4	0
12034	1064	52	Fone	50	2012	short rain	4	T	F	2.4	0
12071	1064	54	Fone	50	2012	main rain	5	T	F	2.6	0
12072	1064	54	Fone	50	2012	main rain	5	T	F	2.6	0
12074	1064	66	Fone	50	2012	main rain	5	T	F	2.4	0
12075	1064	66	Fone	50	2012	main rain	5	T	F	2.4	0
12083	1064	61	Fone	50	2012	main rain	3	T	F	2.8	0
13010	1064	10	Fone	50	2013	dry	5	T	F	2.6	0
13015	1064	63	Fone	50	2013	dry	3	T	F	2.4	0
13021	1064	65	Fone	50	2013	dry	5	T	F	2.4	0
13023	1064	52	Fone	50	2013	dry	4	T	F	2.2	0
13038	1064	37	Fone	50	2013	dry	5	T	F	3	0
13039	1064	37	Fone	50	2013	dry	5	T	F	3	0
14010	10019	70	Fone	50	2014	dry	5	T	F	2.8	0
14011	10019	70	Fone	50	2014	dry	5	T	F	2.8	0
14017	10019	67	Fone	50	2014	short rain	4	T	F	2.4	0
14018	10019	67	Fone	50	2014	short rain	4	T	F	2.2	0
14022	10019	37	Fone	50	2014	short rain	5	T	F	2	0
14023	10019	37	Fone	50	2014	short rain	5	T	F	2	0
14026	10019	63	Fone	50	2014	short rain	4	T	F	2	0
14031	10019	10	Fone	50	2014	short rain	5	T	F	1.8	0
16053	13032	109	Fone	25	2016	short rain	2	T	F	1	0
16056	13032	701	Fone	25	2016	short rain	1	T	F	2	0
16057	13032	701	Fone	25	2016	short rain	1	T	F	2.6	0
16063	13032	116	Fone	25	2016	short rain	3	T	F	2.6	0
16064	13032	116	Fone	25	2016	short rain	3	T	F	2	0
16065	13032	714	Fone	25	2016	short rain	1	T	F	2	0
16066	13032	714	Fone	25	2016	short rain	1	T	F	2	0
16069	13032	130	Fone	25	2016	short rain	3	T	F	3	0
16071	13032	702	Fone	25	2016	short rain	1	T	F	1.8	0
16074	13032	127	Fone	25	2016	main rain	3	T	F	2	0
16075	13032	127	Fone	25	2016	main rain	1	T	F	2	0
16078	13032	713	Fone	25	2016	main rain	1	T	F	1.2	0
16089	5732	705	Fone	25	2016	dry	1	T	F	1.8	0
17008	55	127	Fone	50	2017	short rain	2	T	F	1	0
17012	55	102	Fone	50	2017	short rain	3	T	F	2.2	0
17015	55	116	Fone	50	2017	short rain	4	T	F	1.8	0
17016	55	706	Fone	50	2017	short rain	2	T	F	2	0
17017	55	706	Fone	50	2017	short rain	2	T	F	2.2	0
17018	55	701	Fone	50	2017	short rain	2	T	F	3	0
17021	55	126	Fone	50	2017	short rain	3	T	F	2	0
17026	55	707	Fone	50	2017	short rain	2	T	F	2.5	0
17053	55	721	Fone	50	2017	dry	2	T	F	2.2	0
17064	55	708	Fone	50	2017	dry	3	T	F	2.5	0
9102	9	59	Fone	50	2009	short rain	1	T	F	3.8	1
9104	9	40	Fone	50	2009	short rain	2	T	F	4.86667	1
9105	9	40	Fone	50	2009	short rain	2	T	F	4.4	1
9106	9	74	Fone	50	2009	short rain	1	T	F	5.73333	1
9107	9	74	Fone	50	2009	short rain	1	T	F	5.13333	1
9109	9	66	Fone	50	2009	short rain	1	T	F	4.4	1
9112	7002	1028	Fone	50	2009	short rain	2	T	F	3.73333	1
9116	7002	78	Fone	50	2009	short rain	2	T	F	3.93333	1
9117	7002	71	Fone	50	2009	short rain	2	T	F	4.2	1
9124	9	1016	Fone	50	2009	short rain	1	T	F	5.46667	1
9125	9	1016	Fone	50	2009	short rain	1	T	F	6.06667	1
9130	9	73	Fone	50	2009	short rain	1	T	F	3.06667	1
9131	9	73	Fone	50	2009	short rain	1	T	F	3.2	1
9132	9	80	Fone	50	2009	short rain	2	T	F	3.26667	1
9133	9	80	Fone	50	2009	short rain	2	T	F	3.2	1
9134	7002	69	Fone	50	2009	short rain	1	T	F	4.73333	1
9135	7002	69	Fone	50	2009	short rain	1	T	F	4.13333	1
9136	9	83	Fone	50	2009	short rain	1	T	F	3.93333	1
9144	9	58	Fone	50	2009	short rain	1	T	F	4.46667	1
9148	7002	64	Fone	50	2009	short rain	1	T	F	4.73333	1
9152	7002	87	Fone	50	2009	short rain	1	T	F	4.53333	1
9156	7002	37	Fone	50	2009	short rain	1	T	F	4.8	1
9162	9	93	Fone	50	2009	main rain	2	T	F	2.93333	1
9166	9	35	Fone	50	2009	main rain	2	T	F	2.66667	1
9167	9	35	Fone	50	2009	main rain	2	T	F	3.8	1
9175	9	88	Fone	50	2009	main rain	2	T	F	3.8	1
9180	9	99	Fone	50	2009	main rain	1	T	F	3.4	1
9184	7002	76	Fone	50	2009	main rain	2	T	F	5.13333	1
9191	9	31	Fone	50	2009	main rain	2	T	F	4.4	1
9192	9	43	Fone	50	2009	main rain	2	T	F	4.46667	1
9197	9	61	Fone	50	2009	dry	1	T	F	5.06667	1
9198	9	61	Fone	50	2009	dry	1	T	F	5.06667	1
9202	9	48	Fone	50	2009	dry	2	T	F	5.26667	1
10005	9	92	Fone	50	2010	dry	2	T	F	4.26667	1
10007	9	86	Fone	50	2010	dry	2	T	F	5.26667	1
10018	9	95	Fone	50	2010	dry	2	T	F	6.26667	1
10019	9	56	Fone	50	2010	dry	3	T	F	5.46667	1
10023	9	59	Fone	50	2010	dry	2	T	F	6	1
10024	9	59	Fone	50	2010	dry	2	T	F	5.4	1
10025	9	49	Fone	50	2010	dry	2	T	F	5.8	1
10026	9	49	Fone	50	2010	dry	2	T	F	4.93333	1
10029	9	58	Fone	50	2010	dry	2	T	F	5.03333	1
10031	9	97	Fone	50	2010	dry	2	T	F	5.73333	1
10032	9	97	Fone	50	2010	dry	2	T	F	5.73333	1
10035	9	77	Fone	50	2010	short rain	2	T	F	5.2	1
10036	9	77	Fone	50	2010	short rain	2	T	F	5.2	1
10039	9	94	Fone	50	2010	short rain	3	T	F	5.06667	1
10041	9	60	Fone	50	2010	short rain	2	T	F	5.6	1
10043	9	83	Fone	50	2010	short rain	2	T	F	5.33333	1
10046	9	90	Fone	50	2010	short rain	2	T	F	5.66667	1
10051	9	91	Fone	50	2010	short rain	3	T	F	5.06667	1
10057	9	40	Fone	50	2010	short rain	3	T	F	5.4	1
10058	9	40	Fone	50	2010	short rain	3	T	F	4.86667	1
10064	9	74	Fone	50	2010	short rain	2	T	F	5.46667	1
10066	9	100	Fone	50	2010	short rain	3	T	F	4.2	1
10067	9	100	Fone	50	2010	short rain	3	T	F	4.26667	1
10068	9	76	Fone	50	2010	short rain	3	T	F	4	1
10073	9	93	Fone	50	2010	short rain	3	T	F	4.93333	1
10076	9	73	Fone	50	2010	short rain	2	T	F	3.86667	1
10080	9	33	Fone	50	2010	short rain	3	T	F	4.66667	1
10084	9	65	Fone	50	2010	short rain	3	T	F	5.13333	1
10086	9	55	Fone	50	2010	short rain	3	T	F	4.2	1
10088	9	35	Fone	50	2010	short rain	3	T	F	4.8	1
10089	9	35	Fone	50	2010	short rain	3	T	F	4.8	1
10090	9	79	Fone	50	2010	short rain	2	T	F	3.46667	1
10095	9	43	Fone	50	2010	short rain	3	T	F	4.46667	1
10102	9	99	Fone	50	2010	short rain	2	T	F	3.66667	1
10108	9	62	Fone	50	2010	short rain	2	T	F	4.73333	1
10115	9	67	Fone	50	2010	main rain	2	T	F	5.8	1
10119	9	48	Fone	50	2010	main rain	3	T	F	4.53333	1
10123	9	61	Fone	50	2010	dry	2	T	F	5.13333	1
10128	9	85	Fone	50	2010	dry	1	T	F	3.6	1
11006	8025	20	Fone	50	2011	dry	2	T	F	2.6	1
11009	817	11	Fone	50	2011	dry	2	T	F	3.66667	1
11015	8025	59	Fone	50	2011	dry	3	T	F	3.53333	1
11023	9	97	Fone	50	2011	dry	3	T	F	4.4	1
11028	9	49	Fone	50	2011	dry	3	T	F	3.33333	1
11031	9	60	Fone	50	2011	dry	3	T	F	3.26667	1
11036	9	52	Fone	50	2011	dry	3	T	F	3.8	1
11041	9	90	Fone	50	2011	dry	3	T	F	3.73333	1
11042	9	66	Fone	50	2011	dry	3	T	F	4.8	1
11043	9	66	Fone	50	2011	dry	3	T	F	4.4	1
11044	9	87	Fone	50	2011	dry	3	T	F	6.4	1
11045	9	87	Fone	50	2011	dry	3	T	F	6.13333	1
11050	8025	82	Fone	50	2011	dry	3	T	F	4.06667	1
11051	8025	82	Fone	50	2011	dry	3	T	F	4.26667	1
11062	9	77	Fone	50	2011	dry	3	T	F	2.6	1
11063	9	77	Fone	50	2011	dry	3	T	F	4	1
11068	9	37	Fone	50	2011	dry	3	T	F	4	1
11097	9	10	Fone	50	2011	short rain	3	T	F	3.53333	1
12003	817	66	Fone	50	2012	dry	4	T	F	6.06667	1
12014	1064	68	Fone	50	2012	short rain	4	T	F	4.2	1
12016	1064	65	Fone	50	2012	short rain	5	T	F	5.46667	1
12018	1064	90	Fone	50	2012	short rain	4	T	F	4.33333	1
12020	1064	77	Fone	50	2012	short rain	4	T	F	3.66667	1
12021	1064	77	Fone	50	2012	short rain	4	T	F	3.46667	1
12026	1064	83	Fone	50	2012	short rain	4	T	F	4	1
12028	1064	76	Fone	50	2012	short rain	5	T	F	3.93333	1
12030	1064	72	Fone	50	2012	short rain	5	T	F	5.2	1
12031	1064	33	Fone	50	2012	short rain	5	T	F	4.66667	1
12034	1064	52	Fone	50	2012	short rain	4	T	F	4.86667	1
12072	1064	54	Fone	50	2012	main rain	5	T	F	7.06667	1
12074	1064	66	Fone	50	2012	main rain	5	T	F	4.93333	1
12075	1064	66	Fone	50	2012	main rain	5	T	F	4.53333	1
12083	1064	61	Fone	50	2012	main rain	3	T	F	5.06667	1
13010	1064	10	Fone	50	2013	dry	5	T	F	4.73333	1
13015	1064	63	Fone	50	2013	dry	3	T	F	4.66667	1
13021	1064	65	Fone	50	2013	dry	5	T	F	4.53333	1
13023	1064	52	Fone	50	2013	dry	4	T	F	4	1
13038	1064	37	Fone	50	2013	dry	5	T	F	6.2	1
13039	1064	37	Fone	50	2013	dry	5	T	F	5.86667	1
14010	10019	70	Fone	50	2014	dry	5	T	F	4.8	1
14011	10019	70	Fone	50	2014	dry	5	T	F	4.53333	1
14017	10019	67	Fone	50	2014	short rain	4	T	F	4.6	1
14018	10019	67	Fone	50	2014	short rain	4	T	F	3.46667	1
14022	10019	37	Fone	50	2014	short rain	5	T	F	3.93333	1
14023	10019	37	Fone	50	2014	short rain	5	T	F	4.66667	1
14026	10019	63	Fone	50	2014	short rain	4	T	F	4.66667	1
16053	13032	109	Fone	25	2016	short rain	2	T	F	3.33333	1
16056	13032	701	Fone	25	2016	short rain	1	T	F	5	1
16057	13032	701	Fone	25	2016	short rain	1	T	F	3.86667	1
16063	13032	116	Fone	25	2016	short rain	3	T	F	6.4	1
16064	13032	116	Fone	25	2016	short rain	3	T	F	4.93333	1
16065	13032	714	Fone	25	2016	short rain	1	T	F	5.4	1
16069	13032	130	Fone	25	2016	short rain	3	T	F	5.33333	1
16071	13032	702	Fone	25	2016	short rain	1	T	F	3	1
16074	13032	127	Fone	25	2016	main rain	3	T	F	3.4	1
16075	13032	127	Fone	25	2016	main rain	1	T	F	4.26667	1
16078	13032	713	Fone	25	2016	main rain	1	T	F	3.06667	1
17012	55	102	Fone	50	2017	short rain	3	T	F	5.8	1
17015	55	116	Fone	50	2017	short rain	4	T	F	4.13333	1
17016	55	706	Fone	50	2017	short rain	2	T	F	4.53333	1
17017	55	706	Fone	50	2017	short rain	2	T	F	4.26667	1
17018	55	701	Fone	50	2017	short rain	2	T	F	5.8	1
17021	55	126	Fone	50	2017	short rain	3	T	F	4.46667	1
17026	55	707	Fone	50	2017	short rain	2	T	F	5.33333	1
17053	55	721	Fone	50	2017	dry	2	T	F	3.66667	1
17064	55	708	Fone	50	2017	dry	3	T	F	4.46667	1
9102	9	59	Fone	50	2009	short rain	1	T	F	5.5	2
9104	9	40	Fone	50	2009	short rain	2	T	F	6.93333	2
9105	9	40	Fone	50	2009	short rain	2	T	F	5.8	2
9106	9	74	Fone	50	2009	short rain	1	T	F	8.06667	2
9107	9	74	Fone	50	2009	short rain	1	T	F	7.06667	2
9109	9	66	Fone	50	2009	short rain	1	T	F	6	2
9112	7002	1028	Fone	50	2009	short rain	2	T	F	4.86667	2
9116	7002	78	Fone	50	2009	short rain	2	T	F	5.46667	2
9117	7002	71	Fone	50	2009	short rain	2	T	F	6.2	2
9124	9	1016	Fone	50	2009	short rain	1	T	F	7.73333	2
9125	9	1016	Fone	50	2009	short rain	1	T	F	9.13333	2
9130	9	73	Fone	50	2009	short rain	1	T	F	4.23333	2
9131	9	73	Fone	50	2009	short rain	1	T	F	4.6	2
9132	9	80	Fone	50	2009	short rain	2	T	F	4.13333	2
9133	9	80	Fone	50	2009	short rain	2	T	F	4.2	2
9134	7002	69	Fone	50	2009	short rain	1	T	F	6.66667	2
9135	7002	69	Fone	50	2009	short rain	1	T	F	5.96667	2
9136	9	83	Fone	50	2009	short rain	1	T	F	5.56667	2
9144	9	58	Fone	50	2009	short rain	1	T	F	5.93333	2
9148	7002	64	Fone	50	2009	short rain	1	T	F	6.86667	2
9152	7002	87	Fone	50	2009	short rain	1	T	F	6.46667	2
9156	7002	37	Fone	50	2009	short rain	1	T	F	7.3	2
9162	9	93	Fone	50	2009	main rain	2	T	F	3.46667	2
9166	9	35	Fone	50	2009	main rain	2	T	F	3.33333	2
9167	9	35	Fone	50	2009	main rain	2	T	F	5.2	2
9175	9	88	Fone	50	2009	main rain	2	T	F	5.6	2
9180	9	99	Fone	50	2009	main rain	1	T	F	4.6	2
9184	7002	76	Fone	50	2009	main rain	2	T	F	8.26667	2
9191	9	31	Fone	50	2009	main rain	2	T	F	5.6	2
9192	9	43	Fone	50	2009	main rain	2	T	F	6.73333	2
9197	9	61	Fone	50	2009	dry	1	T	F	8.53333	2
9198	9	61	Fone	50	2009	dry	1	T	F	8.53333	2
9202	9	48	Fone	50	2009	dry	2	T	F	8.53333	2
10005	9	92	Fone	50	2010	dry	2	T	F	6.43333	2
10007	9	86	Fone	50	2010	dry	2	T	F	7.93333	2
10018	9	95	Fone	50	2010	dry	2	T	F	9.93333	2
10019	9	56	Fone	50	2010	dry	3	T	F	7.93333	2
10023	9	59	Fone	50	2010	dry	2	T	F	9	2
10024	9	59	Fone	50	2010	dry	2	T	F	8.4	2
10025	9	49	Fone	50	2010	dry	2	T	F	8.7	2
10026	9	49	Fone	50	2010	dry	2	T	F	7.26667	2
10029	9	58	Fone	50	2010	dry	2	T	F	7.46667	2
10031	9	97	Fone	50	2010	dry	2	T	F	8.46667	2
10032	9	97	Fone	50	2010	dry	2	T	F	8.66667	2
10035	9	77	Fone	50	2010	short rain	2	T	F	7.6	2
10036	9	77	Fone	50	2010	short rain	2	T	F	8.1	2
10039	9	94	Fone	50	2010	short rain	3	T	F	7.53333	2
10041	9	60	Fone	50	2010	short rain	2	T	F	8.2	2
10043	9	83	Fone	50	2010	short rain	2	T	F	8.26667	2
10046	9	90	Fone	50	2010	short rain	2	T	F	9.33333	2
10051	9	91	Fone	50	2010	short rain	3	T	F	7.53333	2
10057	9	40	Fone	50	2010	short rain	3	T	F	7.4	2
10058	9	40	Fone	50	2010	short rain	3	T	F	6.53333	2
10064	9	74	Fone	50	2010	short rain	2	T	F	7.93333	2
10066	9	100	Fone	50	2010	short rain	3	T	F	5.8	2
10067	9	100	Fone	50	2010	short rain	3	T	F	5.53333	2
10068	9	76	Fone	50	2010	short rain	3	T	F	6	2
10073	9	93	Fone	50	2010	short rain	3	T	F	7.06667	2
10076	9	73	Fone	50	2010	short rain	2	T	F	5.13333	2
10080	9	33	Fone	50	2010	short rain	3	T	F	5.93333	2
10084	9	65	Fone	50	2010	short rain	3	T	F	7.66667	2
10086	9	55	Fone	50	2010	short rain	3	T	F	5.4	2
10088	9	35	Fone	50	2010	short rain	3	T	F	6.6	2
10089	9	35	Fone	50	2010	short rain	3	T	F	6.6	2
10090	9	79	Fone	50	2010	short rain	2	T	F	4.53333	2
10095	9	43	Fone	50	2010	short rain	3	T	F	6.33333	2
10102	9	99	Fone	50	2010	short rain	2	T	F	4.93333	2
10108	9	62	Fone	50	2010	short rain	2	T	F	6.86667	2
10115	9	67	Fone	50	2010	main rain	2	T	F	8.7	2
10119	9	48	Fone	50	2010	main rain	3	T	F	6.86667	2
10123	9	61	Fone	50	2010	dry	2	T	F	7.26667	2
10128	9	85	Fone	50	2010	dry	1	T	F	5.4	2
11006	8025	20	Fone	50	2011	dry	2	T	F	3.4	2
11009	817	11	Fone	50	2011	dry	2	T	F	4.93333	2
11015	8025	59	Fone	50	2011	dry	3	T	F	5.06667	2
11023	9	97	Fone	50	2011	dry	3	T	F	6	2
11028	9	49	Fone	50	2011	dry	3	T	F	4.46667	2
11031	9	60	Fone	50	2011	dry	3	T	F	4.73333	2
11036	9	52	Fone	50	2011	dry	3	T	F	5.6	2
11041	9	90	Fone	50	2011	dry	3	T	F	5.46667	2
11042	9	66	Fone	50	2011	dry	3	T	F	6.6	2
11043	9	66	Fone	50	2011	dry	3	T	F	6	2
11044	9	87	Fone	50	2011	dry	3	T	F	9.4	2
11045	9	87	Fone	50	2011	dry	3	T	F	8.86667	2
11050	8025	82	Fone	50	2011	dry	3	T	F	5.73333	2
11051	8025	82	Fone	50	2011	dry	3	T	F	6.13333	2
11062	9	77	Fone	50	2011	dry	3	T	F	3.4	2
11063	9	77	Fone	50	2011	dry	3	T	F	5.6	2
11068	9	37	Fone	50	2011	dry	3	T	F	5.4	2
11097	9	10	Fone	50	2011	short rain	3	T	F	4.46667	2
12003	817	66	Fone	50	2012	dry	4	T	F	9.13333	2
12014	1064	68	Fone	50	2012	short rain	4	T	F	5.6	2
12016	1064	65	Fone	50	2012	short rain	5	T	F	7.73333	2
12018	1064	90	Fone	50	2012	short rain	4	T	F	6.36667	2
12020	1064	77	Fone	50	2012	short rain	4	T	F	4.93333	2
12021	1064	77	Fone	50	2012	short rain	4	T	F	4.73333	2
12026	1064	83	Fone	50	2012	short rain	4	T	F	5	2
12028	1064	76	Fone	50	2012	short rain	5	T	F	4.86667	2
12030	1064	72	Fone	50	2012	short rain	5	T	F	7.6	2
12031	1064	33	Fone	50	2012	short rain	5	T	F	6.13333	2
12034	1064	52	Fone	50	2012	short rain	4	T	F	7.33333	2
12072	1064	54	Fone	50	2012	main rain	5	T	F	11.5333	2
12074	1064	66	Fone	50	2012	main rain	5	T	F	7.46667	2
12075	1064	66	Fone	50	2012	main rain	5	T	F	6.66667	2
12083	1064	61	Fone	50	2012	main rain	3	T	F	7.33333	2
13010	1064	10	Fone	50	2013	dry	5	T	F	6.86667	2
13015	1064	63	Fone	50	2013	dry	3	T	F	6.93333	2
13021	1064	65	Fone	50	2013	dry	5	T	F	6.66667	2
13023	1064	52	Fone	50	2013	dry	4	T	F	5.8	2
13038	1064	37	Fone	50	2013	dry	5	T	F	9.4	2
13039	1064	37	Fone	50	2013	dry	5	T	F	8.73333	2
14010	10019	70	Fone	50	2014	dry	5	T	F	6.8	2
14011	10019	70	Fone	50	2014	dry	5	T	F	6.26667	2
14017	10019	67	Fone	50	2014	short rain	4	T	F	6.8	2
14018	10019	67	Fone	50	2014	short rain	4	T	F	4.73333	2
14022	10019	37	Fone	50	2014	short rain	5	T	F	5.86667	2
14023	10019	37	Fone	50	2014	short rain	5	T	F	7.33333	2
14026	10019	63	Fone	50	2014	short rain	4	T	F	7.33333	2
16053	13032	109	Fone	25	2016	short rain	2	T	F	5.66667	2
16056	13032	701	Fone	25	2016	short rain	1	T	F	8	2
16057	13032	701	Fone	25	2016	short rain	1	T	F	5.13333	2
16063	13032	116	Fone	25	2016	short rain	3	T	F	10.2	2
16064	13032	116	Fone	25	2016	short rain	3	T	F	7.86667	2
16065	13032	714	Fone	25	2016	short rain	1	T	F	8.8	2
16069	13032	130	Fone	25	2016	short rain	3	T	F	7.66667	2
16071	13032	702	Fone	25	2016	short rain	1	T	F	4.2	2
16074	13032	127	Fone	25	2016	main rain	3	T	F	4.8	2
16075	13032	127	Fone	25	2016	main rain	1	T	F	6.53333	2
16078	13032	713	Fone	25	2016	main rain	1	T	F	4.93333	2
17012	55	102	Fone	50	2017	short rain	3	T	F	9.4	2
17015	55	116	Fone	50	2017	short rain	4	T	F	6.46667	2
17016	55	706	Fone	50	2017	short rain	2	T	F	7.06667	2
17017	55	706	Fone	50	2017	short rain	2	T	F	6.33333	2
17018	55	701	Fone	50	2017	short rain	2	T	F	8.6	2
17021	55	126	Fone	50	2017	short rain	3	T	F	6.93333	2
17026	55	707	Fone	50	2017	short rain	2	T	F	8.16667	2
17053	55	721	Fone	50	2017	dry	2	T	F	5.13333	2
17064	55	708	Fone	50	2017	dry	3	T	F	6.43333	2
9102	9	59	Fone	50	2009	short rain	1	T	F	7.2	3
9104	9	40	Fone	50	2009	short rain	2	T	F	9	3
9105	9	40	Fone	50	2009	short rain	2	T	F	7.2	3
9106	9	74	Fone	50	2009	short rain	1	T	F	10.4	3
9107	9	74	Fone	50	2009	short rain	1	T	F	9	3
9109	9	66	Fone	50	2009	short rain	1	T	F	7.6	3
9112	7002	1028	Fone	50	2009	short rain	2	T	F	6	3
9116	7002	78	Fone	50	2009	short rain	2	T	F	7	3
9117	7002	71	Fone	50	2009	short rain	2	T	F	8.2	3
9124	9	1016	Fone	50	2009	short rain	1	T	F	10	3
9125	9	1016	Fone	50	2009	short rain	1	T	F	12.2	3
9130	9	73	Fone	50	2009	short rain	1	T	F	5.4	3
9131	9	73	Fone	50	2009	short rain	1	T	F	6	3
9132	9	80	Fone	50	2009	short rain	2	T	F	5	3
9133	9	80	Fone	50	2009	short rain	2	T	F	5.2	3
9134	7002	69	Fone	50	2009	short rain	1	T	F	8.6	3
9135	7002	69	Fone	50	2009	short rain	1	T	F	7.8	3
9136	9	83	Fone	50	2009	short rain	1	T	F	7.2	3
9144	9	58	Fone	50	2009	short rain	1	T	F	7.4	3
9148	7002	64	Fone	50	2009	short rain	1	T	F	9	3
9152	7002	87	Fone	50	2009	short rain	1	T	F	8.4	3
9156	7002	37	Fone	50	2009	short rain	1	T	F	9.8	3
9162	9	93	Fone	50	2009	main rain	2	T	F	4	3
9166	9	35	Fone	50	2009	main rain	2	T	F	4	3
9167	9	35	Fone	50	2009	main rain	2	T	F	6.6	3
9175	9	88	Fone	50	2009	main rain	2	T	F	7.4	3
9180	9	99	Fone	50	2009	main rain	1	T	F	5.8	3
9184	7002	76	Fone	50	2009	main rain	2	T	F	11.4	3
9191	9	31	Fone	50	2009	main rain	2	T	F	6.8	3
9192	9	43	Fone	50	2009	main rain	2	T	F	9	3
9197	9	61	Fone	50	2009	dry	1	T	F	12	3
9198	9	61	Fone	50	2009	dry	1	T	F	12	3
9202	9	48	Fone	50	2009	dry	2	T	F	11.8	3
10005	9	92	Fone	50	2010	dry	2	T	F	8.6	3
10007	9	86	Fone	50	2010	dry	2	T	F	10.6	3
10018	9	95	Fone	50	2010	dry	2	T	F	13.6	3
10019	9	56	Fone	50	2010	dry	3	T	F	10.4	3
10023	9	59	Fone	50	2010	dry	2	T	F	12	3
10024	9	59	Fone	50	2010	dry	2	T	F	11.4	3
10025	9	49	Fone	50	2010	dry	2	T	F	11.6	3
10026	9	49	Fone	50	2010	dry	2	T	F	9.6	3
10029	9	58	Fone	50	2010	dry	2	T	F	9.9	3
10031	9	97	Fone	50	2010	dry	2	T	F	11.2	3
10032	9	97	Fone	50	2010	dry	2	T	F	11.6	3
10035	9	77	Fone	50	2010	short rain	2	T	F	10	3
10036	9	77	Fone	50	2010	short rain	2	T	F	11	3
10039	9	94	Fone	50	2010	short rain	3	T	F	10	3
10041	9	60	Fone	50	2010	short rain	2	T	F	10.8	3
10043	9	83	Fone	50	2010	short rain	2	T	F	11.2	3
10046	9	90	Fone	50	2010	short rain	2	T	F	13	3
10051	9	91	Fone	50	2010	short rain	3	T	F	10	3
10057	9	40	Fone	50	2010	short rain	3	T	F	9.4	3
10058	9	40	Fone	50	2010	short rain	3	T	F	8.2	3
10064	9	74	Fone	50	2010	short rain	2	T	F	10.4	3
10066	9	100	Fone	50	2010	short rain	3	T	F	7.4	3
10067	9	100	Fone	50	2010	short rain	3	T	F	6.8	3
10068	9	76	Fone	50	2010	short rain	3	T	F	8	3
10073	9	93	Fone	50	2010	short rain	3	T	F	9.2	3
10076	9	73	Fone	50	2010	short rain	2	T	F	6.4	3
10080	9	33	Fone	50	2010	short rain	3	T	F	7.2	3
10084	9	65	Fone	50	2010	short rain	3	T	F	10.2	3
10086	9	55	Fone	50	2010	short rain	3	T	F	6.6	3
10088	9	35	Fone	50	2010	short rain	3	T	F	8.4	3
10089	9	35	Fone	50	2010	short rain	3	T	F	8.4	3
10090	9	79	Fone	50	2010	short rain	2	T	F	5.6	3
10095	9	43	Fone	50	2010	short rain	3	T	F	8.2	3
10102	9	99	Fone	50	2010	short rain	2	T	F	6.2	3
10108	9	62	Fone	50	2010	short rain	2	T	F	9	3
10115	9	67	Fone	50	2010	main rain	2	T	F	11.6	3
10119	9	48	Fone	50	2010	main rain	3	T	F	9.2	3
10123	9	61	Fone	50	2010	dry	2	T	F	9.4	3
10128	9	85	Fone	50	2010	dry	1	T	F	7.2	3
11006	8025	20	Fone	50	2011	dry	2	T	F	4.2	3
11009	817	11	Fone	50	2011	dry	2	T	F	6.2	3
11015	8025	59	Fone	50	2011	dry	3	T	F	6.6	3
11023	9	97	Fone	50	2011	dry	3	T	F	7.6	3
11028	9	49	Fone	50	2011	dry	3	T	F	5.6	3
11031	9	60	Fone	50	2011	dry	3	T	F	6.2	3
11036	9	52	Fone	50	2011	dry	3	T	F	7.4	3
11041	9	90	Fone	50	2011	dry	3	T	F	7.2	3
11042	9	66	Fone	50	2011	dry	3	T	F	8.4	3
11043	9	66	Fone	50	2011	dry	3	T	F	7.6	3
11044	9	87	Fone	50	2011	dry	3	T	F	12.4	3
11045	9	87	Fone	50	2011	dry	3	T	F	11.6	3
11050	8025	82	Fone	50	2011	dry	3	T	F	7.4	3
11051	8025	82	Fone	50	2011	dry	3	T	F	8	3
11062	9	77	Fone	50	2011	dry	3	T	F	4.2	3
11063	9	77	Fone	50	2011	dry	3	T	F	7.2	3
11068	9	37	Fone	50	2011	dry	3	T	F	6.8	3
11097	9	10	Fone	50	2011	short rain	3	T	F	5.4	3
12003	817	66	Fone	50	2012	dry	4	T	F	12.2	3
12014	1064	68	Fone	50	2012	short rain	4	T	F	7	3
12016	1064	65	Fone	50	2012	short rain	5	T	F	10	3
12018	1064	90	Fone	50	2012	short rain	4	T	F	8.4	3
12020	1064	77	Fone	50	2012	short rain	4	T	F	6.2	3
12021	1064	77	Fone	50	2012	short rain	4	T	F	6	3
12026	1064	83	Fone	50	2012	short rain	4	T	F	6	3
12028	1064	76	Fone	50	2012	short rain	5	T	F	5.8	3
12030	1064	72	Fone	50	2012	short rain	5	T	F	10	3
12031	1064	33	Fone	50	2012	short rain	5	T	F	7.6	3
12034	1064	52	Fone	50	2012	short rain	4	T	F	9.8	3
12072	1064	54	Fone	50	2012	main rain	5	T	F	16	3
12074	1064	66	Fone	50	2012	main rain	5	T	F	10	3
12075	1064	66	Fone	50	2012	main rain	5	T	F	8.8	3
12083	1064	61	Fone	50	2012	main rain	3	T	F	9.6	3
13010	1064	10	Fone	50	2013	dry	5	T	F	9	3
13015	1064	63	Fone	50	2013	dry	3	T	F	9.2	3
13021	1064	65	Fone	50	2013	dry	5	T	F	8.8	3
13023	1064	52	Fone	50	2013	dry	4	T	F	7.6	3
13038	1064	37	Fone	50	2013	dry	5	T	F	12.6	3
13039	1064	37	Fone	50	2013	dry	5	T	F	11.6	3
14010	10019	70	Fone	50	2014	dry	5	T	F	8.8	3
14011	10019	70	Fone	50	2014	dry	5	T	F	8	3
14017	10019	67	Fone	50	2014	short rain	4	T	F	9	3
14018	10019	67	Fone	50	2014	short rain	4	T	F	6	3
14022	10019	37	Fone	50	2014	short rain	5	T	F	7.8	3
14023	10019	37	Fone	50	2014	short rain	5	T	F	10	3
14026	10019	63	Fone	50	2014	short rain	4	T	F	10	3
16053	13032	109	Fone	25	2016	short rain	2	T	F	8	3
16056	13032	701	Fone	25	2016	short rain	1	T	F	11	3
16057	13032	701	Fone	25	2016	short rain	1	T	F	6.4	3
16063	13032	116	Fone	25	2016	short rain	3	T	F	14	3
16064	13032	116	Fone	25	2016	short rain	3	T	F	10.8	3
16065	13032	714	Fone	25	2016	short rain	1	T	F	12.2	3
16069	13032	130	Fone	25	2016	short rain	3	T	F	10	3
16071	13032	702	Fone	25	2016	short rain	1	T	F	5.4	3
16074	13032	127	Fone	25	2016	main rain	3	T	F	6.2	3
16075	13032	127	Fone	25	2016	main rain	1	T	F	8.8	3
16078	13032	713	Fone	25	2016	main rain	1	T	F	6.8	3
17012	55	102	Fone	50	2017	short rain	3	T	F	13	3
17015	55	116	Fone	50	2017	short rain	4	T	F	8.8	3
17016	55	706	Fone	50	2017	short rain	2	T	F	9.6	3
17017	55	706	Fone	50	2017	short rain	2	T	F	8.4	3
17018	55	701	Fone	50	2017	short rain	2	T	F	11.4	3
17021	55	126	Fone	50	2017	short rain	3	T	F	9.4	3
17026	55	707	Fone	50	2017	short rain	2	T	F	11	3
17053	55	721	Fone	50	2017	dry	2	T	F	6.6	3
17064	55	708	Fone	50	2017	dry	3	T	F	8.4	3
9102	9	59	Fone	50	2009	short rain	1	T	F	7.36667	4
9104	9	40	Fone	50	2009	short rain	2	T	F	10.4	4
9105	9	40	Fone	50	2009	short rain	2	T	F	6.86667	4
9106	9	74	Fone	50	2009	short rain	1	T	F	9.8	4
9107	9	74	Fone	50	2009	short rain	1	T	F	9.2	4
9109	9	66	Fone	50	2009	short rain	1	T	F	8	4
9112	7002	1028	Fone	50	2009	short rain	2	T	F	6.2	4
9116	7002	78	Fone	50	2009	short rain	2	T	F	6.26667	4
9117	7002	71	Fone	50	2009	short rain	2	T	F	7.66667	4
9124	9	1016	Fone	50	2009	short rain	1	T	F	12.4	4
9125	9	1016	Fone	50	2009	short rain	1	T	F	11.1333	4
9130	9	73	Fone	50	2009	short rain	1	T	F	8.1	4
9132	9	80	Fone	50	2009	short rain	2	T	F	7.6	4
9133	9	80	Fone	50	2009	short rain	2	T	F	6.73333	4
9134	7002	69	Fone	50	2009	short rain	1	T	F	8.66667	4
9135	7002	69	Fone	50	2009	short rain	1	T	F	8.76667	4
9136	9	83	Fone	50	2009	short rain	1	T	F	9.7	4
9144	9	58	Fone	50	2009	short rain	1	T	F	8.46667	4
9148	7002	64	Fone	50	2009	short rain	1	T	F	11.2667	4
9152	7002	87	Fone	50	2009	short rain	1	T	F	11.6667	4
9156	7002	37	Fone	50	2009	short rain	1	T	F	10.1	4
9162	9	93	Fone	50	2009	main rain	2	T	F	6.13333	4
9166	9	35	Fone	50	2009	main rain	2	T	F	8	4
9167	9	35	Fone	50	2009	main rain	2	T	F	9.46667	4
9175	9	88	Fone	50	2009	main rain	2	T	F	10.6667	4
9180	9	99	Fone	50	2009	main rain	1	T	F	7.4	4
9184	7002	76	Fone	50	2009	main rain	2	T	F	14	4
9191	9	31	Fone	50	2009	main rain	2	T	F	9.73333	4
9192	9	43	Fone	50	2009	main rain	2	T	F	10.6	4
9197	9	61	Fone	50	2009	dry	1	T	F	11.0667	4
9198	9	61	Fone	50	2009	dry	1	T	F	11.8	4
9202	9	48	Fone	50	2009	dry	2	T	F	11.3333	4
10005	9	92	Fone	50	2010	dry	2	T	F	8.96667	4
10007	9	86	Fone	50	2010	dry	2	T	F	9.53333	4
10018	9	95	Fone	50	2010	dry	2	T	F	10.4667	4
10019	9	56	Fone	50	2010	dry	3	T	F	9.26667	4
10023	9	59	Fone	50	2010	dry	2	T	F	11	4
10024	9	59	Fone	50	2010	dry	2	T	F	10.1333	4
10025	9	49	Fone	50	2010	dry	2	T	F	9.63333	4
10026	9	49	Fone	50	2010	dry	2	T	F	8.6	4
10029	9	58	Fone	50	2010	dry	2	T	F	9.06667	4
10031	9	97	Fone	50	2010	dry	2	T	F	9.66667	4
10032	9	97	Fone	50	2010	dry	2	T	F	9.6	4
10035	9	77	Fone	50	2010	short rain	2	T	F	8.53333	4
10036	9	77	Fone	50	2010	short rain	2	T	F	10.3667	4
10039	9	94	Fone	50	2010	short rain	3	T	F	10.2	4
10041	9	60	Fone	50	2010	short rain	2	T	F	14.3333	4
10043	9	83	Fone	50	2010	short rain	2	T	F	9.6	4
10046	9	90	Fone	50	2010	short rain	2	T	F	10	4
10051	9	91	Fone	50	2010	short rain	3	T	F	9.53333	4
10057	9	40	Fone	50	2010	short rain	3	T	F	9.93333	4
10058	9	40	Fone	50	2010	short rain	3	T	F	9.6	4
10064	9	74	Fone	50	2010	short rain	2	T	F	9.26667	4
10067	9	100	Fone	50	2010	short rain	3	T	F	9.26667	4
10068	9	76	Fone	50	2010	short rain	3	T	F	6.66667	4
10073	9	93	Fone	50	2010	short rain	3	T	F	9.2	4
10076	9	73	Fone	50	2010	short rain	2	T	F	8.06667	4
10080	9	33	Fone	50	2010	short rain	3	T	F	10.4667	4
10084	9	65	Fone	50	2010	short rain	3	T	F	10.6	4
10086	9	55	Fone	50	2010	short rain	3	T	F	7.26667	4
10088	9	35	Fone	50	2010	short rain	3	T	F	9.53333	4
10089	9	35	Fone	50	2010	short rain	3	T	F	10.6	4
10090	9	79	Fone	50	2010	short rain	2	T	F	8.26667	4
10095	9	43	Fone	50	2010	short rain	3	T	F	10.2	4
10102	9	99	Fone	50	2010	short rain	2	T	F	8.53333	4
10108	9	62	Fone	50	2010	short rain	2	T	F	9.93333	4
10115	9	67	Fone	50	2010	main rain	2	T	F	9.63333	4
10119	9	48	Fone	50	2010	main rain	3	T	F	8.06667	4
10123	9	61	Fone	50	2010	dry	2	T	F	8.33333	4
10128	9	85	Fone	50	2010	dry	1	T	F	5.26667	4
11023	9	97	Fone	50	2011	dry	3	T	F	7.33333	4
11031	9	60	Fone	50	2011	dry	3	T	F	5.8	4
11036	9	52	Fone	50	2011	dry	3	T	F	6.93333	4
11042	9	66	Fone	50	2011	dry	3	T	F	8.73333	4
11043	9	66	Fone	50	2011	dry	3	T	F	6.8	4
11044	9	87	Fone	50	2011	dry	3	T	F	12.7333	4
11045	9	87	Fone	50	2011	dry	3	T	F	9.4	4
11050	8025	82	Fone	50	2011	dry	3	T	F	7.33333	4
11051	8025	82	Fone	50	2011	dry	3	T	F	9.06667	4
11063	9	77	Fone	50	2011	dry	3	T	F	6	4
12003	817	66	Fone	50	2012	dry	4	T	F	11.6667	4
12016	1064	65	Fone	50	2012	short rain	5	T	F	9	4
12018	1064	90	Fone	50	2012	short rain	4	T	F	8.36667	4
12020	1064	77	Fone	50	2012	short rain	4	T	F	5.46667	4
12030	1064	72	Fone	50	2012	short rain	5	T	F	7.6	4
12034	1064	52	Fone	50	2012	short rain	4	T	F	8.8	4
12072	1064	54	Fone	50	2012	main rain	5	T	F	13.9333	4
12074	1064	66	Fone	50	2012	main rain	5	T	F	10.5333	4
12075	1064	66	Fone	50	2012	main rain	5	T	F	9.46667	4
12083	1064	61	Fone	50	2012	main rain	3	T	F	9.6	4
13010	1064	10	Fone	50	2013	dry	5	T	F	10.0667	4
13015	1064	63	Fone	50	2013	dry	3	T	F	11.4667	4
13021	1064	65	Fone	50	2013	dry	5	T	F	11.4667	4
13023	1064	52	Fone	50	2013	dry	4	T	F	9.53333	4
13038	1064	37	Fone	50	2013	dry	5	T	F	12.8667	4
13039	1064	37	Fone	50	2013	dry	5	T	F	11	4
14010	10019	70	Fone	50	2014	dry	5	T	F	10.1333	4
14011	10019	70	Fone	50	2014	dry	5	T	F	10.1333	4
14017	10019	67	Fone	50	2014	short rain	4	T	F	8.46667	4
14018	10019	67	Fone	50	2014	short rain	4	T	F	6.2	4
14022	10019	37	Fone	50	2014	short rain	5	T	F	8.4	4
14023	10019	37	Fone	50	2014	short rain	5	T	F	8.66667	4
14026	10019	63	Fone	50	2014	short rain	4	T	F	11.3333	4
16053	13032	109	Fone	25	2016	short rain	2	T	F	10.0667	4
16056	13032	701	Fone	25	2016	short rain	1	T	F	12.8	4
16057	13032	701	Fone	25	2016	short rain	1	T	F	8.2	4
16063	13032	116	Fone	25	2016	short rain	3	T	F	14.2	4
16064	13032	116	Fone	25	2016	short rain	3	T	F	10.6667	4
16065	13032	714	Fone	25	2016	short rain	1	T	F	11.3333	4
16069	13032	130	Fone	25	2016	short rain	3	T	F	10.2	4
16074	13032	127	Fone	25	2016	main rain	3	T	F	8	4
16075	13032	127	Fone	25	2016	main rain	1	T	F	10.6667	4
16078	13032	713	Fone	25	2016	main rain	1	T	F	8.26667	4
17012	55	102	Fone	50	2017	short rain	3	T	F	11.9333	4
17015	55	116	Fone	50	2017	short rain	4	T	F	8.06667	4
17018	55	701	Fone	50	2017	short rain	2	T	F	9.66667	4
17021	55	126	Fone	50	2017	short rain	3	T	F	7.73333	4
17026	55	707	Fone	50	2017	short rain	2	T	F	11.6333	4
17053	55	721	Fone	50	2017	dry	2	T	F	5.4	4
17064	55	708	Fone	50	2017	dry	3	T	F	10.1667	4
9102	9	59	Fone	50	2009	short rain	1	T	F	8.68333	5
9104	9	40	Fone	50	2009	short rain	2	T	F	12.3	5
9105	9	40	Fone	50	2009	short rain	2	T	F	7.83333	5
9106	9	74	Fone	50	2009	short rain	1	T	F	11.4	5
9107	9	74	Fone	50	2009	short rain	1	T	F	10.7	5
9109	9	66	Fone	50	2009	short rain	1	T	F	9.3	5
9112	7002	1028	Fone	50	2009	short rain	2	T	F	7.1	5
9116	7002	78	Fone	50	2009	short rain	2	T	F	7.23333	5
9117	7002	71	Fone	50	2009	short rain	2	T	F	9.03333	5
9124	9	1016	Fone	50	2009	short rain	1	T	F	14.7	5
9125	9	1016	Fone	50	2009	short rain	1	T	F	13.1667	5
9130	9	73	Fone	50	2009	short rain	1	T	F	9.65	5
9132	9	80	Fone	50	2009	short rain	2	T	F	8.9	5
9133	9	80	Fone	50	2009	short rain	2	T	F	7.86667	5
9134	7002	69	Fone	50	2009	short rain	1	T	F	10.1333	5
9135	7002	69	Fone	50	2009	short rain	1	T	F	10.3833	5
9136	9	83	Fone	50	2009	short rain	1	T	F	11.55	5
9144	9	58	Fone	50	2009	short rain	1	T	F	9.83333	5
9148	7002	64	Fone	50	2009	short rain	1	T	F	13.4333	5
9152	7002	87	Fone	50	2009	short rain	1	T	F	13.9333	5
9156	7002	37	Fone	50	2009	short rain	1	T	F	12.05	5
9162	9	93	Fone	50	2009	main rain	2	T	F	7.06667	5
9166	9	35	Fone	50	2009	main rain	2	T	F	9.5	5
9167	9	35	Fone	50	2009	main rain	2	T	F	11.2333	5
9175	9	88	Fone	50	2009	main rain	2	T	F	12.8333	5
9180	9	99	Fone	50	2009	main rain	1	T	F	8.7	5
9184	7002	76	Fone	50	2009	main rain	2	T	F	17	5
9191	9	31	Fone	50	2009	main rain	2	T	F	11.3667	5
9192	9	43	Fone	50	2009	main rain	2	T	F	12.7	5
9197	9	61	Fone	50	2009	dry	1	T	F	13.4333	5
9198	9	61	Fone	50	2009	dry	1	T	F	14.35	5
9202	9	48	Fone	50	2009	dry	2	T	F	13.6667	5
10005	9	92	Fone	50	2010	dry	2	T	F	10.6833	5
10007	9	86	Fone	50	2010	dry	2	T	F	11.2667	5
10018	9	95	Fone	50	2010	dry	2	T	F	12.4333	5
10019	9	56	Fone	50	2010	dry	3	T	F	10.8333	5
10023	9	59	Fone	50	2010	dry	2	T	F	13	5
10024	9	59	Fone	50	2010	dry	2	T	F	12.0667	5
10025	9	49	Fone	50	2010	dry	2	T	F	11.3167	5
10026	9	49	Fone	50	2010	dry	2	T	F	10.1	5
10029	9	58	Fone	50	2010	dry	2	T	F	10.6833	5
10031	9	97	Fone	50	2010	dry	2	T	F	11.3333	5
10032	9	97	Fone	50	2010	dry	2	T	F	11.3	5
10035	9	77	Fone	50	2010	short rain	2	T	F	9.96667	5
10036	9	77	Fone	50	2010	short rain	2	T	F	12.3833	5
10039	9	94	Fone	50	2010	short rain	3	T	F	12.1	5
10041	9	60	Fone	50	2010	short rain	2	T	F	17.1667	5
10043	9	83	Fone	50	2010	short rain	2	T	F	11.4	5
10046	9	90	Fone	50	2010	short rain	2	T	F	12	5
10051	9	91	Fone	50	2010	short rain	3	T	F	11.2667	5
10057	9	40	Fone	50	2010	short rain	3	T	F	11.5667	5
10058	9	40	Fone	50	2010	short rain	3	T	F	11.2	5
10064	9	74	Fone	50	2010	short rain	2	T	F	10.8333	5
10067	9	100	Fone	50	2010	short rain	3	T	F	10.8333	5
10068	9	76	Fone	50	2010	short rain	3	T	F	7.83333	5
10073	9	93	Fone	50	2010	short rain	3	T	F	10.8	5
10076	9	73	Fone	50	2010	short rain	2	T	F	9.43333	5
10080	9	33	Fone	50	2010	short rain	3	T	F	12.2333	5
10084	9	65	Fone	50	2010	short rain	3	T	F	12.6	5
10086	9	55	Fone	50	2010	short rain	3	T	F	8.33333	5
10088	9	35	Fone	50	2010	short rain	3	T	F	11.1667	5
10089	9	35	Fone	50	2010	short rain	3	T	F	12.5	5
10090	9	79	Fone	50	2010	short rain	2	T	F	9.73333	5
10095	9	43	Fone	50	2010	short rain	3	T	F	12.1	5
10102	9	99	Fone	50	2010	short rain	2	T	F	10.0667	5
10108	9	62	Fone	50	2010	short rain	2	T	F	11.7667	5
10115	9	67	Fone	50	2010	main rain	2	T	F	11.3167	5
10119	9	48	Fone	50	2010	main rain	3	T	F	9.53333	5
10123	9	61	Fone	50	2010	dry	2	T	F	9.66667	5
10128	9	85	Fone	50	2010	dry	1	T	F	6.13333	5
11023	9	97	Fone	50	2011	dry	3	T	F	8.46667	5
11031	9	60	Fone	50	2011	dry	3	T	F	6.8	5
11036	9	52	Fone	50	2011	dry	3	T	F	8.16667	5
11042	9	66	Fone	50	2011	dry	3	T	F	10.1667	5
11043	9	66	Fone	50	2011	dry	3	T	F	7.8	5
11044	9	87	Fone	50	2011	dry	3	T	F	15.0667	5
11045	9	87	Fone	50	2011	dry	3	T	F	10.9	5
11050	8025	82	Fone	50	2011	dry	3	T	F	8.56667	5
11051	8025	82	Fone	50	2011	dry	3	T	F	10.7333	5
11063	9	77	Fone	50	2011	dry	3	T	F	6.9	5
12003	817	66	Fone	50	2012	dry	4	T	F	13.8333	5
12016	1064	65	Fone	50	2012	short rain	5	T	F	10.45	5
12018	1064	90	Fone	50	2012	short rain	4	T	F	9.88333	5
12020	1064	77	Fone	50	2012	short rain	4	T	F	6.23333	5
12030	1064	72	Fone	50	2012	short rain	5	T	F	8.8	5
12034	1064	52	Fone	50	2012	short rain	4	T	F	10.4	5
12072	1064	54	Fone	50	2012	main rain	5	T	F	16.7667	5
12074	1064	66	Fone	50	2012	main rain	5	T	F	12.5667	5
12075	1064	66	Fone	50	2012	main rain	5	T	F	11.2333	5
12083	1064	61	Fone	50	2012	main rain	3	T	F	11.3	5
13010	1064	10	Fone	50	2013	dry	5	T	F	11.9333	5
13015	1064	63	Fone	50	2013	dry	3	T	F	13.7333	5
13021	1064	65	Fone	50	2013	dry	5	T	F	13.7333	5
13023	1064	52	Fone	50	2013	dry	4	T	F	11.3667	5
13038	1064	37	Fone	50	2013	dry	5	T	F	15.3333	5
13039	1064	37	Fone	50	2013	dry	5	T	F	13	5
14010	10019	70	Fone	50	2014	dry	5	T	F	11.9667	5
14011	10019	70	Fone	50	2014	dry	5	T	F	11.9667	5
14017	10019	67	Fone	50	2014	short rain	4	T	F	9.98333	5
14018	10019	67	Fone	50	2014	short rain	4	T	F	7.2	5
14022	10019	37	Fone	50	2014	short rain	5	T	F	10	5
14023	10019	37	Fone	50	2014	short rain	5	T	F	10.3333	5
14026	10019	63	Fone	50	2014	short rain	4	T	F	13.6667	5
16053	13032	109	Fone	25	2016	short rain	2	T	F	12.3333	5
16056	13032	701	Fone	25	2016	short rain	1	T	F	15.5	5
16057	13032	701	Fone	25	2016	short rain	1	T	F	9.6	5
16063	13032	116	Fone	25	2016	short rain	3	T	F	17.1	5
16064	13032	116	Fone	25	2016	short rain	3	T	F	12.8333	5
16065	13032	714	Fone	25	2016	short rain	1	T	F	13.6667	5
16069	13032	130	Fone	25	2016	short rain	3	T	F	12	5
16074	13032	127	Fone	25	2016	main rain	3	T	F	9.5	5
16075	13032	127	Fone	25	2016	main rain	1	T	F	12.8333	5
16078	13032	713	Fone	25	2016	main rain	1	T	F	10.0333	5
17012	55	102	Fone	50	2017	short rain	3	T	F	14.3667	5
17015	55	116	Fone	50	2017	short rain	4	T	F	9.63333	5
17018	55	701	Fone	50	2017	short rain	2	T	F	11.3333	5
17021	55	126	Fone	50	2017	short rain	3	T	F	9.16667	5
17026	55	707	Fone	50	2017	short rain	2	T	F	13.9167	5
17053	55	721	Fone	50	2017	dry	2	T	F	6.2	5
17064	55	708	Fone	50	2017	dry	3	T	F	12.0833	5
9102	9	59	Fone	50	2009	short rain	1	T	F	10	6
9104	9	40	Fone	50	2009	short rain	2	T	F	14.2	6
9105	9	40	Fone	50	2009	short rain	2	T	F	8.8	6
9106	9	74	Fone	50	2009	short rain	1	T	F	13	6
9107	9	74	Fone	50	2009	short rain	1	T	F	12.2	6
9109	9	66	Fone	50	2009	short rain	1	T	F	10.6	6
9112	7002	1028	Fone	50	2009	short rain	2	T	F	8	6
9116	7002	78	Fone	50	2009	short rain	2	T	F	8.2	6
9117	7002	71	Fone	50	2009	short rain	2	T	F	10.4	6
9124	9	1016	Fone	50	2009	short rain	1	T	F	17	6
9125	9	1016	Fone	50	2009	short rain	1	T	F	15.2	6
9130	9	73	Fone	50	2009	short rain	1	T	F	11.2	6
9132	9	80	Fone	50	2009	short rain	2	T	F	10.2	6
9133	9	80	Fone	50	2009	short rain	2	T	F	9	6
9134	7002	69	Fone	50	2009	short rain	1	T	F	11.6	6
9135	7002	69	Fone	50	2009	short rain	1	T	F	12	6
9136	9	83	Fone	50	2009	short rain	1	T	F	13.4	6
9144	9	58	Fone	50	2009	short rain	1	T	F	11.2	6
9148	7002	64	Fone	50	2009	short rain	1	T	F	15.6	6
9152	7002	87	Fone	50	2009	short rain	1	T	F	16.2	6
9156	7002	37	Fone	50	2009	short rain	1	T	F	14	6
9162	9	93	Fone	50	2009	main rain	2	T	F	8	6
9166	9	35	Fone	50	2009	main rain	2	T	F	11	6
9167	9	35	Fone	50	2009	main rain	2	T	F	13	6
9175	9	88	Fone	50	2009	main rain	2	T	F	15	6
9180	9	99	Fone	50	2009	main rain	1	T	F	10	6
9184	7002	76	Fone	50	2009	main rain	2	T	F	20	6
9191	9	31	Fone	50	2009	main rain	2	T	F	13	6
9192	9	43	Fone	50	2009	main rain	2	T	F	14.8	6
9197	9	61	Fone	50	2009	dry	1	T	F	15.8	6
9198	9	61	Fone	50	2009	dry	1	T	F	16.9	6
9202	9	48	Fone	50	2009	dry	2	T	F	16	6
10005	9	92	Fone	50	2010	dry	2	T	F	12.4	6
10007	9	86	Fone	50	2010	dry	2	T	F	13	6
10018	9	95	Fone	50	2010	dry	2	T	F	14.4	6
10019	9	56	Fone	50	2010	dry	3	T	F	12.4	6
10023	9	59	Fone	50	2010	dry	2	T	F	15	6
10024	9	59	Fone	50	2010	dry	2	T	F	14	6
10025	9	49	Fone	50	2010	dry	2	T	F	13	6
10026	9	49	Fone	50	2010	dry	2	T	F	11.6	6
10029	9	58	Fone	50	2010	dry	2	T	F	12.3	6
10031	9	97	Fone	50	2010	dry	2	T	F	13	6
10032	9	97	Fone	50	2010	dry	2	T	F	13	6
10035	9	77	Fone	50	2010	short rain	2	T	F	11.4	6
10036	9	77	Fone	50	2010	short rain	2	T	F	14.4	6
10039	9	94	Fone	50	2010	short rain	3	T	F	14	6
10041	9	60	Fone	50	2010	short rain	2	T	F	20	6
10043	9	83	Fone	50	2010	short rain	2	T	F	13.2	6
10046	9	90	Fone	50	2010	short rain	2	T	F	14	6
10051	9	91	Fone	50	2010	short rain	3	T	F	13	6
10057	9	40	Fone	50	2010	short rain	3	T	F	13.2	6
10058	9	40	Fone	50	2010	short rain	3	T	F	12.8	6
10064	9	74	Fone	50	2010	short rain	2	T	F	12.4	6
10067	9	100	Fone	50	2010	short rain	3	T	F	12.4	6
10068	9	76	Fone	50	2010	short rain	3	T	F	9	6
10073	9	93	Fone	50	2010	short rain	3	T	F	12.4	6
10076	9	73	Fone	50	2010	short rain	2	T	F	10.8	6
10080	9	33	Fone	50	2010	short rain	3	T	F	14	6
10084	9	65	Fone	50	2010	short rain	3	T	F	14.6	6
10086	9	55	Fone	50	2010	short rain	3	T	F	9.4	6
10088	9	35	Fone	50	2010	short rain	3	T	F	12.8	6
10089	9	35	Fone	50	2010	short rain	3	T	F	14.4	6
10090	9	79	Fone	50	2010	short rain	2	T	F	11.2	6
10095	9	43	Fone	50	2010	short rain	3	T	F	14	6
10102	9	99	Fone	50	2010	short rain	2	T	F	11.6	6
10108	9	62	Fone	50	2010	short rain	2	T	F	13.6	6
10115	9	67	Fone	50	2010	main rain	2	T	F	13	6
10119	9	48	Fone	50	2010	main rain	3	T	F	11	6
10123	9	61	Fone	50	2010	dry	2	T	F	11	6
10128	9	85	Fone	50	2010	dry	1	T	F	7	6
11023	9	97	Fone	50	2011	dry	3	T	F	9.6	6
11031	9	60	Fone	50	2011	dry	3	T	F	7.8	6
11036	9	52	Fone	50	2011	dry	3	T	F	9.4	6
11042	9	66	Fone	50	2011	dry	3	T	F	11.6	6
11043	9	66	Fone	50	2011	dry	3	T	F	8.8	6
11044	9	87	Fone	50	2011	dry	3	T	F	17.4	6
11045	9	87	Fone	50	2011	dry	3	T	F	12.4	6
11050	8025	82	Fone	50	2011	dry	3	T	F	9.8	6
11051	8025	82	Fone	50	2011	dry	3	T	F	12.4	6
11063	9	77	Fone	50	2011	dry	3	T	F	7.8	6
12003	817	66	Fone	50	2012	dry	4	T	F	16	6
12016	1064	65	Fone	50	2012	short rain	5	T	F	11.9	6
12018	1064	90	Fone	50	2012	short rain	4	T	F	11.4	6
12020	1064	77	Fone	50	2012	short rain	4	T	F	7	6
12030	1064	72	Fone	50	2012	short rain	5	T	F	10	6
12034	1064	52	Fone	50	2012	short rain	4	T	F	12	6
12072	1064	54	Fone	50	2012	main rain	5	T	F	19.6	6
12074	1064	66	Fone	50	2012	main rain	5	T	F	14.6	6
12075	1064	66	Fone	50	2012	main rain	5	T	F	13	6
12083	1064	61	Fone	50	2012	main rain	3	T	F	13	6
13010	1064	10	Fone	50	2013	dry	5	T	F	13.8	6
13015	1064	63	Fone	50	2013	dry	3	T	F	16	6
13021	1064	65	Fone	50	2013	dry	5	T	F	16	6
13023	1064	52	Fone	50	2013	dry	4	T	F	13.2	6
13038	1064	37	Fone	50	2013	dry	5	T	F	17.8	6
13039	1064	37	Fone	50	2013	dry	5	T	F	15	6
14010	10019	70	Fone	50	2014	dry	5	T	F	13.8	6
14011	10019	70	Fone	50	2014	dry	5	T	F	13.8	6
14017	10019	67	Fone	50	2014	short rain	4	T	F	11.5	6
14018	10019	67	Fone	50	2014	short rain	4	T	F	8.2	6
14022	10019	37	Fone	50	2014	short rain	5	T	F	11.6	6
14023	10019	37	Fone	50	2014	short rain	5	T	F	12	6
14026	10019	63	Fone	50	2014	short rain	4	T	F	16	6
16053	13032	109	Fone	25	2016	short rain	2	T	F	14.6	6
16056	13032	701	Fone	25	2016	short rain	1	T	F	18.2	6
16057	13032	701	Fone	25	2016	short rain	1	T	F	11	6
16063	13032	116	Fone	25	2016	short rain	3	T	F	20	6
16064	13032	116	Fone	25	2016	short rain	3	T	F	15	6
16065	13032	714	Fone	25	2016	short rain	1	T	F	16	6
16069	13032	130	Fone	25	2016	short rain	3	T	F	13.8	6
16074	13032	127	Fone	25	2016	main rain	3	T	F	11	6
16075	13032	127	Fone	25	2016	main rain	1	T	F	15	6
16078	13032	713	Fone	25	2016	main rain	1	T	F	11.8	6
17012	55	102	Fone	50	2017	short rain	3	T	F	16.8	6
17015	55	116	Fone	50	2017	short rain	4	T	F	11.2	6
17018	55	701	Fone	50	2017	short rain	2	T	F	13	6
17021	55	126	Fone	50	2017	short rain	3	T	F	10.6	6
17026	55	707	Fone	50	2017	short rain	2	T	F	16.2	6
17053	55	721	Fone	50	2017	dry	2	T	F	7	6
17064	55	708	Fone	50	2017	dry	3	T	F	14	6
9104	9	40	Fone	50	2009	short rain	2	T	F	21	9
9105	9	40	Fone	50	2009	short rain	2	T	F	16	9
9106	9	74	Fone	50	2009	short rain	1	T	F	18	9
9107	9	74	Fone	50	2009	short rain	1	T	F	17	9
9109	9	66	Fone	50	2009	short rain	1	T	F	16.4	9
9112	7002	1028	Fone	50	2009	short rain	2	T	F	14	9
9116	7002	78	Fone	50	2009	short rain	2	T	F	15	9
9117	7002	71	Fone	50	2009	short rain	2	T	F	17	9
9124	9	1016	Fone	50	2009	short rain	1	T	F	20	9
9125	9	1016	Fone	50	2009	short rain	1	T	F	19	9
9130	9	73	Fone	50	2009	short rain	1	T	F	16.4	9
9132	9	80	Fone	50	2009	short rain	2	T	F	17.4	9
9133	9	80	Fone	50	2009	short rain	2	T	F	14.4	9
9134	7002	69	Fone	50	2009	short rain	1	T	F	19	9
9135	7002	69	Fone	50	2009	short rain	1	T	F	20	9
9136	9	83	Fone	50	2009	short rain	1	T	F	19	9
9144	9	58	Fone	50	2009	short rain	1	T	F	18	9
9148	7002	64	Fone	50	2009	short rain	1	T	F	21	9
9152	7002	87	Fone	50	2009	short rain	1	T	F	22.4	9
9156	7002	37	Fone	50	2009	short rain	1	T	F	21	9
9162	9	93	Fone	50	2009	main rain	2	T	F	16	9
9166	9	35	Fone	50	2009	main rain	2	T	F	19.6	9
9167	9	35	Fone	50	2009	main rain	2	T	F	21	9
9175	9	88	Fone	50	2009	main rain	2	T	F	20.4	9
9184	7002	76	Fone	50	2009	main rain	2	T	F	23	9
9191	9	31	Fone	50	2009	main rain	2	T	F	18.6	9
9192	9	43	Fone	50	2009	main rain	2	T	F	20.2	9
9197	9	61	Fone	50	2009	dry	1	T	F	17	9
9198	9	61	Fone	50	2009	dry	1	T	F	18	9
9202	9	48	Fone	50	2009	dry	2	T	F	16.8	9
10005	9	92	Fone	50	2010	dry	2	T	F	18	9
10007	9	86	Fone	50	2010	dry	2	T	F	18.4	9
10018	9	95	Fone	50	2010	dry	2	T	F	20.8	9
10019	9	56	Fone	50	2010	dry	3	T	F	16.8	9
10023	9	59	Fone	50	2010	dry	2	T	F	20.2	9
10024	9	59	Fone	50	2010	dry	2	T	F	18	9
10025	9	49	Fone	50	2010	dry	2	T	F	19.4	9
10026	9	49	Fone	50	2010	dry	2	T	F	17.2	9
10029	9	58	Fone	50	2010	dry	2	T	F	18.6	9
10031	9	97	Fone	50	2010	dry	2	T	F	18.6	9
10032	9	97	Fone	50	2010	dry	2	T	F	18.2	9
10035	9	77	Fone	50	2010	short rain	2	T	F	12.2	9
10036	9	77	Fone	50	2010	short rain	2	T	F	17	9
10039	9	94	Fone	50	2010	short rain	3	T	F	18.8	9
10041	9	60	Fone	50	2010	short rain	2	T	F	16.6	9
10043	9	83	Fone	50	2010	short rain	2	T	F	15	9
10046	9	90	Fone	50	2010	short rain	2	T	F	20	9
10051	9	91	Fone	50	2010	short rain	3	T	F	18	9
10057	9	40	Fone	50	2010	short rain	3	T	F	17.2	9
10058	9	40	Fone	50	2010	short rain	3	T	F	15.2	9
10064	9	74	Fone	50	2010	short rain	2	T	F	14	9
10067	9	100	Fone	50	2010	short rain	3	T	F	12	9
10073	9	93	Fone	50	2010	short rain	3	T	F	14.2	9
10076	9	73	Fone	50	2010	short rain	2	T	F	10.2	9
10080	9	33	Fone	50	2010	short rain	3	T	F	15	9
10084	9	65	Fone	50	2010	short rain	3	T	F	17	9
10086	9	55	Fone	50	2010	short rain	3	T	F	12	9
10088	9	35	Fone	50	2010	short rain	3	T	F	14	9
10089	9	35	Fone	50	2010	short rain	3	T	F	16	9
10090	9	79	Fone	50	2010	short rain	2	T	F	12.4	9
10095	9	43	Fone	50	2010	short rain	3	T	F	15.8	9
10102	9	99	Fone	50	2010	short rain	2	T	F	13	9
10108	9	62	Fone	50	2010	short rain	2	T	F	15	9
10123	9	61	Fone	50	2010	dry	2	T	F	13.8	9
10128	9	85	Fone	50	2010	dry	1	T	F	13	9
11023	9	97	Fone	50	2011	dry	3	T	F	12.4	9
11031	9	60	Fone	50	2011	dry	3	T	F	9.8	9
11036	9	52	Fone	50	2011	dry	3	T	F	12.6	9
11042	9	66	Fone	50	2011	dry	3	T	F	11.6	9
11043	9	66	Fone	50	2011	dry	3	T	F	10.2	9
11044	9	87	Fone	50	2011	dry	3	T	F	17.4	9
11045	9	87	Fone	50	2011	dry	3	T	F	15.6	9
11051	8025	82	Fone	50	2011	dry	3	T	F	14	9
12003	817	66	Fone	50	2012	dry	4	T	F	18	9
12020	1064	77	Fone	50	2012	short rain	4	T	F	10	9
12030	1064	72	Fone	50	2012	short rain	5	T	F	12.6	9
12034	1064	52	Fone	50	2012	short rain	4	T	F	15.2	9
12072	1064	54	Fone	50	2012	main rain	5	T	F	21.6	9
12075	1064	66	Fone	50	2012	main rain	5	T	F	17.2	9
12083	1064	61	Fone	50	2012	main rain	3	T	F	18.4	9
13010	1064	10	Fone	50	2013	dry	5	T	F	17	9
13015	1064	63	Fone	50	2013	dry	3	T	F	17.6	9
13023	1064	52	Fone	50	2013	dry	4	T	F	16	9
13038	1064	37	Fone	50	2013	dry	5	T	F	20.1	9
13039	1064	37	Fone	50	2013	dry	5	T	F	20.8	9
14010	10019	70	Fone	50	2014	dry	5	T	F	16.8	9
14011	10019	70	Fone	50	2014	dry	5	T	F	14	9
14018	10019	67	Fone	50	2014	short rain	4	T	F	15	9
14023	10019	37	Fone	50	2014	short rain	5	T	F	16	9
16053	13032	109	Fone	25	2016	short rain	2	T	F	19.6	9
16056	13032	701	Fone	25	2016	short rain	1	T	F	23	9
16057	13032	701	Fone	25	2016	short rain	1	T	F	17	9
16063	13032	116	Fone	25	2016	short rain	3	T	F	23.4	9
16064	13032	116	Fone	25	2016	short rain	3	T	F	18	9
16065	13032	714	Fone	25	2016	short rain	1	T	F	21	9
16069	13032	130	Fone	25	2016	short rain	3	T	F	17.8	9
16074	13032	127	Fone	25	2016	main rain	3	T	F	14.2	9
16075	13032	127	Fone	25	2016	main rain	1	T	F	20.8	9
16078	13032	713	Fone	25	2016	main rain	1	T	F	15	9
17012	55	102	Fone	50	2017	short rain	3	T	F	22	9
17015	55	116	Fone	50	2017	short rain	4	T	F	18	9
17018	55	701	Fone	50	2017	short rain	2	T	F	18	9
17026	55	707	Fone	50	2017	short rain	2	T	F	26	9
17064	55	708	Fone	50	2017	dry	3	T	F	20	9
9104	9	40	Fone	50	2009	short rain	2	T	F	26.2	12
9105	9	40	Fone	50	2009	short rain	2	T	F	22.9	12
9106	9	74	Fone	50	2009	short rain	1	T	F	24.2	12
9107	9	74	Fone	50	2009	short rain	1	T	F	22.4	12
9109	9	66	Fone	50	2009	short rain	1	T	F	21.2	12
9112	7002	1028	Fone	50	2009	short rain	2	T	F	19.4	12
9116	7002	78	Fone	50	2009	short rain	2	T	F	19	12
9117	7002	71	Fone	50	2009	short rain	2	T	F	21	12
9124	9	1016	Fone	50	2009	short rain	1	T	F	28	12
9125	9	1016	Fone	50	2009	short rain	1	T	F	26.4	12
9130	9	73	Fone	50	2009	short rain	1	T	F	21	12
9132	9	80	Fone	50	2009	short rain	2	T	F	21	12
9133	9	80	Fone	50	2009	short rain	2	T	F	19	12
9134	7002	69	Fone	50	2009	short rain	1	T	F	24	12
9135	7002	69	Fone	50	2009	short rain	1	T	F	25	12
9136	9	83	Fone	50	2009	short rain	1	T	F	24	12
9144	9	58	Fone	50	2009	short rain	1	T	F	21	12
9148	7002	64	Fone	50	2009	short rain	1	T	F	27	12
9152	7002	87	Fone	50	2009	short rain	1	T	F	26	12
9162	9	93	Fone	50	2009	main rain	2	T	F	17.4	12
9166	9	35	Fone	50	2009	main rain	2	T	F	20.4	12
9167	9	35	Fone	50	2009	main rain	2	T	F	21.4	12
9175	9	88	Fone	50	2009	main rain	2	T	F	22.4	12
9184	7002	76	Fone	50	2009	main rain	2	T	F	21.6	12
9191	9	31	Fone	50	2009	main rain	2	T	F	18	12
9192	9	43	Fone	50	2009	main rain	2	T	F	19.2	12
9197	9	61	Fone	50	2009	dry	1	T	F	18.4	12
9198	9	61	Fone	50	2009	dry	1	T	F	19.2	12
9202	9	48	Fone	50	2009	dry	2	T	F	18.4	12
10005	9	92	Fone	50	2010	dry	2	T	F	20	12
10007	9	86	Fone	50	2010	dry	2	T	F	22	12
10018	9	95	Fone	50	2010	dry	2	T	F	20	12
10019	9	56	Fone	50	2010	dry	3	T	F	20	12
10023	9	59	Fone	50	2010	dry	2	T	F	22.8	12
10024	9	59	Fone	50	2010	dry	2	T	F	22.8	12
10025	9	49	Fone	50	2010	dry	2	T	F	20.4	12
10026	9	49	Fone	50	2010	dry	2	T	F	17.4	12
10029	9	58	Fone	50	2010	dry	2	T	F	18	12
10031	9	97	Fone	50	2010	dry	2	T	F	20.8	12
10032	9	97	Fone	50	2010	dry	2	T	F	19.2	12
10036	9	77	Fone	50	2010	short rain	2	T	F	17.4	12
10039	9	94	Fone	50	2010	short rain	3	T	F	18	12
10041	9	60	Fone	50	2010	short rain	2	T	F	17.4	12
10043	9	83	Fone	50	2010	short rain	2	T	F	16	12
10046	9	90	Fone	50	2010	short rain	2	T	F	19	12
10051	9	91	Fone	50	2010	short rain	3	T	F	19.2	12
10057	9	40	Fone	50	2010	short rain	3	T	F	16.4	12
10058	9	40	Fone	50	2010	short rain	3	T	F	15	12
10064	9	74	Fone	50	2010	short rain	2	T	F	14.2	12
10073	9	93	Fone	50	2010	short rain	3	T	F	16.6	12
10076	9	73	Fone	50	2010	short rain	2	T	F	12	12
10080	9	33	Fone	50	2010	short rain	3	T	F	15.2	12
10084	9	65	Fone	50	2010	short rain	3	T	F	16	12
10086	9	55	Fone	50	2010	short rain	3	T	F	12.2	12
10088	9	35	Fone	50	2010	short rain	3	T	F	15	12
10089	9	35	Fone	50	2010	short rain	3	T	F	14.8	12
10090	9	79	Fone	50	2010	short rain	2	T	F	14.4	12
10095	9	43	Fone	50	2010	short rain	3	T	F	15	12
10102	9	99	Fone	50	2010	short rain	2	T	F	12	12
10108	9	62	Fone	50	2010	short rain	2	T	F	14	12
10123	9	61	Fone	50	2010	dry	2	T	F	18.8	12
11023	9	97	Fone	50	2011	dry	3	T	F	16.8	12
11031	9	60	Fone	50	2011	dry	3	T	F	12	12
11036	9	52	Fone	50	2011	dry	3	T	F	14.6	12
11043	9	66	Fone	50	2011	dry	3	T	F	12.4	12
11044	9	87	Fone	50	2011	dry	3	T	F	21	12
11045	9	87	Fone	50	2011	dry	3	T	F	16	12
11051	8025	82	Fone	50	2011	dry	3	T	F	15	12
12003	817	66	Fone	50	2012	dry	4	T	F	20.4	12
12034	1064	52	Fone	50	2012	short rain	4	T	F	18.8	12
12072	1064	54	Fone	50	2012	main rain	5	T	F	22.2	12
12075	1064	66	Fone	50	2012	main rain	5	T	F	19	12
12083	1064	61	Fone	50	2012	main rain	3	T	F	19	12
13010	1064	10	Fone	50	2013	dry	5	T	F	19	12
13015	1064	63	Fone	50	2013	dry	3	T	F	18.4	12
13023	1064	52	Fone	50	2013	dry	4	T	F	17.4	12
13038	1064	37	Fone	50	2013	dry	5	T	F	20	12
13039	1064	37	Fone	50	2013	dry	5	T	F	19.8	12
14010	10019	70	Fone	50	2014	dry	5	T	F	15.2	12
14011	10019	70	Fone	50	2014	dry	5	T	F	20	12
14018	10019	67	Fone	50	2014	short rain	4	T	F	17	12
14023	10019	37	Fone	50	2014	short rain	5	T	F	19	12
16056	13032	701	Fone	25	2016	short rain	1	T	F	29.4	12
16057	13032	701	Fone	25	2016	short rain	1	T	F	26.4	12
16063	13032	116	Fone	25	2016	short rain	3	T	F	32	12
16064	13032	116	Fone	25	2016	short rain	3	T	F	27	12
16065	13032	714	Fone	25	2016	short rain	1	T	F	28	12
17012	55	102	Fone	50	2017	short rain	3	T	F	27.2	12
17015	55	116	Fone	50	2017	short rain	4	T	F	21	12
17018	55	701	Fone	50	2017	short rain	2	T	F	24	12
17026	55	707	Fone	50	2017	short rain	2	T	F	20.4	12
17064	55	708	Fone	50	2017	dry	3	T	F	22	12
11018	9	68	Fone	50	2011	dry	3	T	F	3.4	0
11018	9	68	Fone	50	2011	dry	3	T	F	5	2
11018	9	68	Fone	50	2011	dry	3	T	F	6.73333	5
11018	9	68	Fone	50	2011	dry	3	T	F	7.4	6
9111	7002	1028	Fone	50	2009	short rain	1	T	F	2.2	0
9111	7002	1028	Fone	50	2009	short rain	1	T	F	3.53333	1
11092	9	72	Fone	50	2011	short rain	5	T	F	5	1
9111	7002	1028	Fone	50	2009	short rain	1	T	F	4.86667	2
11092	9	72	Fone	50	2011	short rain	5	T	F	8	2
9111	7002	1028	Fone	50	2009	short rain	1	T	F	6.2	3
11092	9	72	Fone	50	2011	short rain	5	T	F	11	3
9111	7002	1028	Fone	50	2009	short rain	1	T	F	6.46667	4
11092	9	72	Fone	50	2011	short rain	5	T	F	10	4
9111	7002	1028	Fone	50	2009	short rain	1	T	F	7.53333	5
11092	9	72	Fone	50	2011	short rain	5	T	F	12	5
9111	7002	1028	Fone	50	2009	short rain	1	T	F	8.6	6
11092	9	72	Fone	50	2011	short rain	5	T	F	14	6
9111	7002	1028	Fone	50	2009	short rain	1	T	F	16	9
11092	9	72	Fone	50	2011	short rain	5	T	F	19	9
9111	7002	1028	Fone	50	2009	short rain	1	T	F	21.4	12
11092	9	72	Fone	50	2011	short rain	5	T	F	20	12
9113	9	72	Fone	50	2009	short rain	2	S	M	2.8	0
9128	9	49	Fone	50	2009	short rain	1	S	M	2.4	0
9129	7002	97	Fone	50	2009	short rain	1	S	M	3.3	0
9138	7002	38	Fone	50	2009	short rain	2	S	M	1.62	0
9142	7002	94	Fone	50	2009	short rain	2	S	M	2.8	0
9157	9	34	Fone	50	2009	main rain	2	S	M	2.8	0
9158	7002	90	Fone	50	2009	main rain	1	S	M	2.6	0
9168	9	98	Fone	50	2009	main rain	1	S	M	2.4	0
9170	7002	57	Fone	50	2009	main rain	1	S	M	2.2	0
9171	9	33	Fone	50	2009	main rain	2	S	M	3.2	0
9178	9	91	Fone	50	2009	main rain	2	S	M	3	0
9181	9	10	Fone	50	2009	main rain	1	S	M	2.6	0
9189	9	42	Fone	50	2009	main rain	1	S	M	2.2	0
9196	9	55	Fone	50	2009	main rain	2	S	M	3	0
9200	9	47	Fone	50	2009	dry	1	S	M	1.8	0
10003	9	3	Fone	50	2010	dry	1	S	M	2.8	0
10011	9	54	Fone	50	2010	dry	3	S	M	3.6	0
10015	9	46	Fone	50	2010	dry	2	S	M	3.9	0
10016	9	11	Fone	50	2010	dry	1	S	M	2.4	0
10037	9	71	Fone	50	2010	short rain	3	S	M	2.6	0
10040	9	37	Fone	50	2010	short rain	2	S	M	3.6	0
10059	9	57	Fone	50	2010	short rain	2	S	M	3.6	0
10063	9	75	Fone	50	2010	short rain	1	S	M	2	0
10071	9	28	Fone	50	2010	short rain	1	S	M	3	0
10077	9	90	Fone	50	2010	short rain	2	S	M	2.9	0
10083	9	22	Fone	50	2010	short rain	1	S	M	3.2	0
10100	9	8	Fone	50	2010	short rain	2	S	M	3	0
10104	9	4	Fone	50	2010	short rain	1	S	M	3	0
10109	9	26	Fone	50	2010	short rain	1	S	M	3.6	0
10117	9	20	Fone	50	2010	main rain	1	S	M	2.6	0
10120	9	89	Fone	50	2010	main rain	3	S	M	2.5	0
10126	9	12	Fone	50	2010	dry	2	S	M	3	0
11019	9	68	Fone	50	2011	dry	3	S	M	3	0
11039	9	94	Fone	50	2011	dry	4	S	M	2.8	0
11047	817	76	Fone	50	2011	dry	4	S	M	2.6	0
11048	817	96	Fone	50	2011	dry	2	S	M	3.4	0
11055	8025	100	Fone	50	2011	dry	4	S	M	2.8	0
11059	817	43	Fone	50	2011	dry	4	S	M	3	0
11061	8025	98	Fone	50	2011	dry	3	S	M	3.2	0
11080	9	24	Fone	50	2011	short rain	2	S	M	3	0
11089	9	90	Fone	50	2011	short rain	3	S	M	2.2	0
12001	817	40	Fone	50	2012	dry	5	S	M	2.6	0
12004	817	60	Fone	50	2012	dry	4	S	M	3	0
12019	1064	10	Fone	50	2012	short rain	4	S	M	3.8	0
12022	1064	94	Fone	50	2012	short rain	5	S	M	2.4	0
12035	1064	31	Fone	50	2012	short rain	5	S	M	2.1	0
12041	1064	64	Fone	50	2012	short rain	5	S	M	4	0
12047	1064	51	Fone	75	2012	short rain	5	S	M	4	0
13025	1064	40	Fone	50	2013	dry	5	S	M	4	0
13030	1064	48	Fone	50	2013	dry	5	S	M	3	0
16079	13032	126	Fone	25	2016	main rain	2	S	M	2.6	0
16080	13032	113	Fone	25	2016	main rain	3	S	M	2.4	0
16083	13032	107	Fone	25	2016	main rain	3	S	M	3	0
16084	13032	104	Fone	25	2016	main rain	2	S	M	2	0
16085	13109	14001	Fone	50	2016	main rain	1	S	M	2	0
17028	55	704	Fone	50	2017	main rain	2	S	M	4	0
9113	9	72	Fone	50	2009	short rain	2	S	M	6.13333	1
9128	9	49	Fone	50	2009	short rain	1	S	M	4.93333	1
9129	7002	97	Fone	50	2009	short rain	1	S	M	5	1
9142	7002	94	Fone	50	2009	short rain	2	S	M	5.53333	1
9157	9	34	Fone	50	2009	main rain	2	S	M	4.93333	1
9158	7002	90	Fone	50	2009	main rain	1	S	M	6.33333	1
9168	9	98	Fone	50	2009	main rain	1	S	M	5.86667	1
9170	7002	57	Fone	50	2009	main rain	1	S	M	4.46667	1
9171	9	33	Fone	50	2009	main rain	2	S	M	5.33333	1
9178	9	91	Fone	50	2009	main rain	2	S	M	6.86667	1
9181	9	10	Fone	50	2009	main rain	1	S	M	5	1
9189	9	42	Fone	50	2009	main rain	1	S	M	3.86667	1
9196	9	55	Fone	50	2009	main rain	2	S	M	6.26667	1
9200	9	47	Fone	50	2009	dry	1	S	M	6.06667	1
10003	9	3	Fone	50	2010	dry	1	S	M	6.86667	1
10011	9	54	Fone	50	2010	dry	3	S	M	7.66667	1
10015	9	46	Fone	50	2010	dry	2	S	M	7.93333	1
10016	9	11	Fone	50	2010	dry	1	S	M	5.93333	1
10040	9	37	Fone	50	2010	short rain	2	S	M	9.4	1
10077	9	90	Fone	50	2010	short rain	2	S	M	4.26667	1
10083	9	22	Fone	50	2010	short rain	1	S	M	5.4	1
10100	9	8	Fone	50	2010	short rain	2	S	M	4.4	1
10104	9	4	Fone	50	2010	short rain	1	S	M	5.53333	1
10109	9	26	Fone	50	2010	short rain	1	S	M	5.46667	1
10117	9	20	Fone	50	2010	main rain	1	S	M	4.73333	1
10120	9	89	Fone	50	2010	main rain	3	S	M	4	1
10126	9	12	Fone	50	2010	dry	2	S	M	5.53333	1
11019	9	68	Fone	50	2011	dry	3	S	M	4.13333	1
11039	9	94	Fone	50	2011	dry	4	S	M	6.1	1
11047	817	76	Fone	50	2011	dry	4	S	M	5.46667	1
11048	817	96	Fone	50	2011	dry	2	S	M	6	1
11055	8025	100	Fone	50	2011	dry	4	S	M	5	1
11059	817	43	Fone	50	2011	dry	4	S	M	4.6	1
11061	8025	98	Fone	50	2011	dry	3	S	M	5.26667	1
12001	817	40	Fone	50	2012	dry	5	S	M	8.4	1
12004	817	60	Fone	50	2012	dry	4	S	M	7	1
12019	1064	10	Fone	50	2012	short rain	4	S	M	6.4	1
12022	1064	94	Fone	50	2012	short rain	5	S	M	4.93333	1
12041	1064	64	Fone	50	2012	short rain	5	S	M	6	1
12047	1064	51	Fone	75	2012	short rain	5	S	M	7	1
13025	1064	40	Fone	50	2013	dry	5	S	M	8.2	1
13030	1064	48	Fone	50	2013	dry	5	S	M	6.66667	1
16079	13032	126	Fone	25	2016	main rain	2	S	M	6.73333	1
16080	13032	113	Fone	25	2016	main rain	3	S	M	5.73333	1
16083	13032	107	Fone	25	2016	main rain	3	S	M	6.66667	1
16084	13032	104	Fone	25	2016	main rain	2	S	M	5.66667	1
17028	55	704	Fone	50	2017	main rain	2	S	M	9	1
9113	9	72	Fone	50	2009	short rain	2	S	M	9.46667	2
9128	9	49	Fone	50	2009	short rain	1	S	M	7.46667	2
9129	7002	97	Fone	50	2009	short rain	1	S	M	6.7	2
9142	7002	94	Fone	50	2009	short rain	2	S	M	8.26667	2
9157	9	34	Fone	50	2009	main rain	2	S	M	7.06667	2
9158	7002	90	Fone	50	2009	main rain	1	S	M	10.0667	2
9168	9	98	Fone	50	2009	main rain	1	S	M	9.33333	2
9170	7002	57	Fone	50	2009	main rain	1	S	M	6.73333	2
9171	9	33	Fone	50	2009	main rain	2	S	M	7.46667	2
9178	9	91	Fone	50	2009	main rain	2	S	M	10.7333	2
9181	9	10	Fone	50	2009	main rain	1	S	M	7.4	2
9189	9	42	Fone	50	2009	main rain	1	S	M	5.53333	2
9196	9	55	Fone	50	2009	main rain	2	S	M	9.53333	2
9200	9	47	Fone	50	2009	dry	1	S	M	10.3333	2
10003	9	3	Fone	50	2010	dry	1	S	M	10.9333	2
10011	9	54	Fone	50	2010	dry	3	S	M	11.7333	2
10015	9	46	Fone	50	2010	dry	2	S	M	11.9667	2
10016	9	11	Fone	50	2010	dry	1	S	M	9.46667	2
10040	9	37	Fone	50	2010	short rain	2	S	M	15.2	2
10077	9	90	Fone	50	2010	short rain	2	S	M	5.63333	2
10083	9	22	Fone	50	2010	short rain	1	S	M	7.6	2
10100	9	8	Fone	50	2010	short rain	2	S	M	5.8	2
10104	9	4	Fone	50	2010	short rain	1	S	M	8.06667	2
10109	9	26	Fone	50	2010	short rain	1	S	M	7.33333	2
10117	9	20	Fone	50	2010	main rain	1	S	M	6.86667	2
10120	9	89	Fone	50	2010	main rain	3	S	M	5.5	2
10126	9	12	Fone	50	2010	dry	2	S	M	8.06667	2
11019	9	68	Fone	50	2011	dry	3	S	M	5.26667	2
11039	9	94	Fone	50	2011	dry	4	S	M	9.4	2
11047	817	76	Fone	50	2011	dry	4	S	M	8.33333	2
11048	817	96	Fone	50	2011	dry	2	S	M	8.6	2
11055	8025	100	Fone	50	2011	dry	4	S	M	7.2	2
11059	817	43	Fone	50	2011	dry	4	S	M	6.2	2
11061	8025	98	Fone	50	2011	dry	3	S	M	7.33333	2
12001	817	40	Fone	50	2012	dry	5	S	M	14.2	2
12004	817	60	Fone	50	2012	dry	4	S	M	11	2
12019	1064	10	Fone	50	2012	short rain	4	S	M	9	2
12022	1064	94	Fone	50	2012	short rain	5	S	M	7.46667	2
12041	1064	64	Fone	50	2012	short rain	5	S	M	8	2
12047	1064	51	Fone	75	2012	short rain	5	S	M	10	2
13025	1064	40	Fone	50	2013	dry	5	S	M	12.4	2
13030	1064	48	Fone	50	2013	dry	5	S	M	10.3333	2
16079	13032	126	Fone	25	2016	main rain	2	S	M	10.8667	2
16080	13032	113	Fone	25	2016	main rain	3	S	M	9.06667	2
16083	13032	107	Fone	25	2016	main rain	3	S	M	10.3333	2
16084	13032	104	Fone	25	2016	main rain	2	S	M	9.33333	2
17028	55	704	Fone	50	2017	main rain	2	S	M	14	2
9113	9	72	Fone	50	2009	short rain	2	S	M	12.8	3
9128	9	49	Fone	50	2009	short rain	1	S	M	10	3
9129	7002	97	Fone	50	2009	short rain	1	S	M	8.4	3
9142	7002	94	Fone	50	2009	short rain	2	S	M	11	3
9157	9	34	Fone	50	2009	main rain	2	S	M	9.2	3
9158	7002	90	Fone	50	2009	main rain	1	S	M	13.8	3
9168	9	98	Fone	50	2009	main rain	1	S	M	12.8	3
9170	7002	57	Fone	50	2009	main rain	1	S	M	9	3
9171	9	33	Fone	50	2009	main rain	2	S	M	9.6	3
9178	9	91	Fone	50	2009	main rain	2	S	M	14.6	3
9181	9	10	Fone	50	2009	main rain	1	S	M	9.8	3
9189	9	42	Fone	50	2009	main rain	1	S	M	7.2	3
9196	9	55	Fone	50	2009	main rain	2	S	M	12.8	3
9200	9	47	Fone	50	2009	dry	1	S	M	14.6	3
10003	9	3	Fone	50	2010	dry	1	S	M	15	3
10011	9	54	Fone	50	2010	dry	3	S	M	15.8	3
10015	9	46	Fone	50	2010	dry	2	S	M	16	3
10016	9	11	Fone	50	2010	dry	1	S	M	13	3
10040	9	37	Fone	50	2010	short rain	2	S	M	21	3
10077	9	90	Fone	50	2010	short rain	2	S	M	7	3
10083	9	22	Fone	50	2010	short rain	1	S	M	9.8	3
10100	9	8	Fone	50	2010	short rain	2	S	M	7.2	3
10104	9	4	Fone	50	2010	short rain	1	S	M	10.6	3
10109	9	26	Fone	50	2010	short rain	1	S	M	9.2	3
10117	9	20	Fone	50	2010	main rain	1	S	M	9	3
10120	9	89	Fone	50	2010	main rain	3	S	M	7	3
10126	9	12	Fone	50	2010	dry	2	S	M	10.6	3
11019	9	68	Fone	50	2011	dry	3	S	M	6.4	3
11039	9	94	Fone	50	2011	dry	4	S	M	12.7	3
11047	817	76	Fone	50	2011	dry	4	S	M	11.2	3
11048	817	96	Fone	50	2011	dry	2	S	M	11.2	3
11055	8025	100	Fone	50	2011	dry	4	S	M	9.4	3
11059	817	43	Fone	50	2011	dry	4	S	M	7.8	3
11061	8025	98	Fone	50	2011	dry	3	S	M	9.4	3
12001	817	40	Fone	50	2012	dry	5	S	M	20	3
12004	817	60	Fone	50	2012	dry	4	S	M	15	3
12019	1064	10	Fone	50	2012	short rain	4	S	M	11.6	3
12022	1064	94	Fone	50	2012	short rain	5	S	M	10	3
12041	1064	64	Fone	50	2012	short rain	5	S	M	10	3
12047	1064	51	Fone	75	2012	short rain	5	S	M	13	3
13025	1064	40	Fone	50	2013	dry	5	S	M	16.6	3
13030	1064	48	Fone	50	2013	dry	5	S	M	14	3
16079	13032	126	Fone	25	2016	main rain	2	S	M	15	3
16080	13032	113	Fone	25	2016	main rain	3	S	M	12.4	3
16083	13032	107	Fone	25	2016	main rain	3	S	M	14	3
16084	13032	104	Fone	25	2016	main rain	2	S	M	13	3
17028	55	704	Fone	50	2017	main rain	2	S	M	19	3
9113	9	72	Fone	50	2009	short rain	2	S	M	11.6	4
9128	9	49	Fone	50	2009	short rain	1	S	M	9.33333	4
9129	7002	97	Fone	50	2009	short rain	1	S	M	10.4333	4
9142	7002	94	Fone	50	2009	short rain	2	S	M	11.2	4
9157	9	34	Fone	50	2009	main rain	2	S	M	9.6	4
9158	7002	90	Fone	50	2009	main rain	1	S	M	12.2	4
9168	9	98	Fone	50	2009	main rain	1	S	M	12.8	4
9170	7002	57	Fone	50	2009	main rain	1	S	M	10.0667	4
9171	9	33	Fone	50	2009	main rain	2	S	M	11.0667	4
9178	9	91	Fone	50	2009	main rain	2	S	M	13	4
9181	9	10	Fone	50	2009	main rain	1	S	M	7.53333	4
9196	9	55	Fone	50	2009	main rain	2	S	M	11.6667	4
10003	9	3	Fone	50	2010	dry	1	S	M	15.0667	4
10011	9	54	Fone	50	2010	dry	3	S	M	15.2	4
10015	9	46	Fone	50	2010	dry	2	S	M	14.9	4
10016	9	11	Fone	50	2010	dry	1	S	M	10.6667	4
10040	9	37	Fone	50	2010	short rain	2	S	M	13.8667	4
10077	9	90	Fone	50	2010	short rain	2	S	M	10.4333	4
10100	9	8	Fone	50	2010	short rain	2	S	M	8.06667	4
10109	9	26	Fone	50	2010	short rain	1	S	M	8.53333	4
10117	9	20	Fone	50	2010	main rain	1	S	M	7.93333	4
10120	9	89	Fone	50	2010	main rain	3	S	M	5.5	4
11019	9	68	Fone	50	2011	dry	3	S	M	6.6	4
11039	9	94	Fone	50	2011	dry	4	S	M	11.0667	4
11047	817	76	Fone	50	2011	dry	4	S	M	9.93333	4
11055	8025	100	Fone	50	2011	dry	4	S	M	8.8	4
11059	817	43	Fone	50	2011	dry	4	S	M	7.53333	4
12001	817	40	Fone	50	2012	dry	5	S	M	16.8667	4
12004	817	60	Fone	50	2012	dry	4	S	M	13.1333	4
12019	1064	10	Fone	50	2012	short rain	4	S	M	10.8667	4
12047	1064	51	Fone	75	2012	short rain	5	S	M	10	4
13025	1064	40	Fone	50	2013	dry	5	S	M	13.0667	4
13030	1064	48	Fone	50	2013	dry	5	S	M	12.4667	4
16083	13032	107	Fone	25	2016	main rain	3	S	M	14.7333	4
17028	55	704	Fone	50	2017	main rain	2	S	M	14.6667	4
9113	9	72	Fone	50	2009	short rain	2	S	M	13.8	5
9128	9	49	Fone	50	2009	short rain	1	S	M	11.0667	5
9129	7002	97	Fone	50	2009	short rain	1	S	M	12.2167	5
9142	7002	94	Fone	50	2009	short rain	2	S	M	13.3	5
9157	9	34	Fone	50	2009	main rain	2	S	M	11.3	5
9158	7002	90	Fone	50	2009	main rain	1	S	M	14.6	5
9168	9	98	Fone	50	2009	main rain	1	S	M	15.4	5
9170	7002	57	Fone	50	2009	main rain	1	S	M	12.0333	5
9171	9	33	Fone	50	2009	main rain	2	S	M	13.0333	5
9178	9	91	Fone	50	2009	main rain	2	S	M	15.5	5
9181	9	10	Fone	50	2009	main rain	1	S	M	8.76667	5
9196	9	55	Fone	50	2009	main rain	2	S	M	13.8333	5
10003	9	3	Fone	50	2010	dry	1	S	M	18.1333	5
10011	9	54	Fone	50	2010	dry	3	S	M	18.1	5
10015	9	46	Fone	50	2010	dry	2	S	M	17.65	5
10016	9	11	Fone	50	2010	dry	1	S	M	12.7333	5
10040	9	37	Fone	50	2010	short rain	2	S	M	16.4333	5
10077	9	90	Fone	50	2010	short rain	2	S	M	12.3167	5
10100	9	8	Fone	50	2010	short rain	2	S	M	9.33333	5
10109	9	26	Fone	50	2010	short rain	1	S	M	9.76667	5
10117	9	20	Fone	50	2010	main rain	1	S	M	9.26667	5
10120	9	89	Fone	50	2010	main rain	3	S	M	6.25	5
11019	9	68	Fone	50	2011	dry	3	S	M	7.5	5
11039	9	94	Fone	50	2011	dry	4	S	M	13.1333	5
11047	817	76	Fone	50	2011	dry	4	S	M	11.7667	5
11055	8025	100	Fone	50	2011	dry	4	S	M	10.3	5
11059	817	43	Fone	50	2011	dry	4	S	M	8.66667	5
12001	817	40	Fone	50	2012	dry	5	S	M	20.4333	5
12004	817	60	Fone	50	2012	dry	4	S	M	15.6667	5
12019	1064	10	Fone	50	2012	short rain	4	S	M	12.6333	5
12047	1064	51	Fone	75	2012	short rain	5	S	M	11.5	5
13025	1064	40	Fone	50	2013	dry	5	S	M	15.3333	5
13030	1064	48	Fone	50	2013	dry	5	S	M	14.8333	5
16083	13032	107	Fone	25	2016	main rain	3	S	M	17.6667	5
17028	55	704	Fone	50	2017	main rain	2	S	M	17.3333	5
9113	9	72	Fone	50	2009	short rain	2	S	M	16	6
9128	9	49	Fone	50	2009	short rain	1	S	M	12.8	6
9129	7002	97	Fone	50	2009	short rain	1	S	M	14	6
9142	7002	94	Fone	50	2009	short rain	2	S	M	15.4	6
9157	9	34	Fone	50	2009	main rain	2	S	M	13	6
9158	7002	90	Fone	50	2009	main rain	1	S	M	17	6
9168	9	98	Fone	50	2009	main rain	1	S	M	18	6
9170	7002	57	Fone	50	2009	main rain	1	S	M	14	6
9171	9	33	Fone	50	2009	main rain	2	S	M	15	6
9178	9	91	Fone	50	2009	main rain	2	S	M	18	6
9181	9	10	Fone	50	2009	main rain	1	S	M	10	6
9196	9	55	Fone	50	2009	main rain	2	S	M	16	6
10003	9	3	Fone	50	2010	dry	1	S	M	21.2	6
10011	9	54	Fone	50	2010	dry	3	S	M	21	6
10015	9	46	Fone	50	2010	dry	2	S	M	20.4	6
10016	9	11	Fone	50	2010	dry	1	S	M	14.8	6
10040	9	37	Fone	50	2010	short rain	2	S	M	19	6
10077	9	90	Fone	50	2010	short rain	2	S	M	14.2	6
10100	9	8	Fone	50	2010	short rain	2	S	M	10.6	6
10109	9	26	Fone	50	2010	short rain	1	S	M	11	6
10117	9	20	Fone	50	2010	main rain	1	S	M	10.6	6
10120	9	89	Fone	50	2010	main rain	3	S	M	7	6
11019	9	68	Fone	50	2011	dry	3	S	M	8.4	6
11039	9	94	Fone	50	2011	dry	4	S	M	15.2	6
11047	817	76	Fone	50	2011	dry	4	S	M	13.6	6
11055	8025	100	Fone	50	2011	dry	4	S	M	11.8	6
11059	817	43	Fone	50	2011	dry	4	S	M	9.8	6
12001	817	40	Fone	50	2012	dry	5	S	M	24	6
12004	817	60	Fone	50	2012	dry	4	S	M	18.2	6
12019	1064	10	Fone	50	2012	short rain	4	S	M	14.4	6
12047	1064	51	Fone	75	2012	short rain	5	S	M	13	6
13025	1064	40	Fone	50	2013	dry	5	S	M	17.6	6
13030	1064	48	Fone	50	2013	dry	5	S	M	17.2	6
16083	13032	107	Fone	25	2016	main rain	3	S	M	20.6	6
17028	55	704	Fone	50	2017	main rain	2	S	M	20	6
9113	9	72	Fone	50	2009	short rain	2	S	M	24	9
9128	9	49	Fone	50	2009	short rain	1	S	M	21.4	9
9129	7002	97	Fone	50	2009	short rain	1	S	M	20	9
9142	7002	94	Fone	50	2009	short rain	2	S	M	23.6	9
9157	9	34	Fone	50	2009	main rain	2	S	M	21	9
9158	7002	90	Fone	50	2009	main rain	1	S	M	25	9
9168	9	98	Fone	50	2009	main rain	1	S	M	24	9
9170	7002	57	Fone	50	2009	main rain	1	S	M	21	9
9171	9	33	Fone	50	2009	main rain	2	S	M	22.6	9
9178	9	91	Fone	50	2009	main rain	2	S	M	27	9
9181	9	10	Fone	50	2009	main rain	1	S	M	22.6	9
10003	9	3	Fone	50	2010	dry	1	S	M	26	9
10011	9	54	Fone	50	2010	dry	3	S	M	26	9
10015	9	46	Fone	50	2010	dry	2	S	M	23.6	9
10016	9	11	Fone	50	2010	dry	1	S	M	20.4	9
10109	9	26	Fone	50	2010	short rain	1	S	M	12	9
11019	9	68	Fone	50	2011	dry	3	S	M	11	9
11039	9	94	Fone	50	2011	dry	4	S	M	16.4	9
11047	817	76	Fone	50	2011	dry	4	S	M	16	9
11055	8025	100	Fone	50	2011	dry	4	S	M	14.6	9
11059	817	43	Fone	50	2011	dry	4	S	M	17.2	9
12001	817	40	Fone	50	2012	dry	5	S	M	25	9
12004	817	60	Fone	50	2012	dry	4	S	M	21	9
12019	1064	10	Fone	50	2012	short rain	4	S	M	18.4	9
12047	1064	51	Fone	75	2012	short rain	5	S	M	16.2	9
13025	1064	40	Fone	50	2013	dry	5	S	M	20	9
13030	1064	48	Fone	50	2013	dry	5	S	M	20.4	9
17028	55	704	Fone	50	2017	main rain	2	S	M	22	9
9113	9	72	Fone	50	2009	short rain	2	S	M	32.4	12
9128	9	49	Fone	50	2009	short rain	1	S	M	30.2	12
9171	9	33	Fone	50	2009	main rain	2	S	M	27.4	12
9181	9	10	Fone	50	2009	main rain	1	S	M	26.8	12
10016	9	11	Fone	50	2010	dry	1	S	M	23.4	12
11019	9	68	Fone	50	2011	dry	3	S	M	12	12
11039	9	94	Fone	50	2011	dry	4	S	M	15	12
11047	817	76	Fone	50	2011	dry	4	S	M	17.6	12
11055	8025	100	Fone	50	2011	dry	4	S	M	15	12
11059	817	43	Fone	50	2011	dry	4	S	M	21	12
12001	817	40	Fone	50	2012	dry	5	S	M	30	12
12004	817	60	Fone	50	2012	dry	4	S	M	25	12
12019	1064	10	Fone	50	2012	short rain	4	S	M	26	12
12047	1064	51	Fone	75	2012	short rain	5	S	M	21	12
13025	1064	40	Fone	50	2013	dry	5	S	M	18.2	12
13030	1064	48	Fone	50	2013	dry	5	S	M	19.6	12
9101	9	59	Fone	50	2009	short rain	1	T	M	2.2	0
9108	9	66	Fone	50	2009	short rain	1	T	M	3.3	0
9115	7002	78	Fone	50	2009	short rain	2	T	M	2.9	0
9118	7002	71	Fone	50	2009	short rain	2	T	M	2.1	0
9120	7002	84	Fone	50	2009	short rain	2	T	M	2.8	0
9121	7002	84	Fone	50	2009	short rain	2	T	M	2.2	0
9122	7002	70	Fone	50	2009	short rain	1	T	M	2.4	0
9123	7002	70	Fone	50	2009	short rain	1	T	M	2.8	0
9126	7002	46	Fone	50	2009	short rain	1	T	M	2.4	0
9127	7002	46	Fone	50	2009	short rain	1	T	M	2.6	0
9137	9	83	Fone	50	2009	short rain	1	T	M	2.4	0
9140	9	53	Fone	50	2009	short rain	1	T	M	1.2	0
9143	9	58	Fone	50	2009	short rain	1	T	M	2.4	0
9147	7002	64	Fone	50	2009	short rain	1	T	M	2.4	0
9149	7002	95	Fone	50	2009	short rain	1	T	M	2.3	0
9151	7002	87	Fone	50	2009	short rain	1	T	M	2.4	0
9155	7002	37	Fone	50	2009	short rain	1	T	M	2.4	0
9160	7002	51	Fone	50	2009	main rain	2	T	M	2	0
9163	9	93	Fone	50	2009	main rain	2	T	M	2	0
9164	9	100	Fone	50	2009	main rain	2	T	M	2	0
[truncated: 3,312 more rows]
